# Supplementary material for: The impact of the sports industry on the development of the health industry: an exploration of mediating and threshold effects
Source: Front Public Health. 2025 Nov 18;13:1691241. doi: 10.3389/fpubh.2025.1691241 (PMC12669122; doi:10.3389/fpubh.2025.1691241)
Supplement: Supplementary file 1 [file Table_1.xlsx]

## Sheet: Sheet1
			HID	SID	RD	LnPGDP	URB	OPE	IUP	HUM	AGE	ACS	FIS	GOV	Health industry indicators												Sports industry indicators
Province	id	year	y	x	m1	x1	x2	x3	x4	x5	x6	x7	x8	x9	H1	H2	H3	H4	H5	H6	H7	H8	H9	H10	H11	H12	S1	S2	S3	S4	S5	S6	S7	S8
Anhui	1	2014	0.231911	0.0849532	0.018879	10.5756	0.864999	1.11334	4.13578	0.0278489	8.54922	0.061544	0.212119	0.212119	24824	36.57	425	1756.4	360	624.85	1328.15	1941	49519	28.7	41.2	176220	82.25	1.12	195.06	43.12	14.81	24599	11029	3.4
Anhui	1	2015	0.242318	0.0974949	0.01962	10.5851	0.867111	0.802936	4.57462	0.0275868	10.6545	0.065931	0.249307	0.249307	24853	37.74	485.6	1737.6	408	713.25	1359.85	1930	49844	28.7	41.2	179450	88.19	1.15	203.636	50.72	17.03	30021	13372	3.2
Anhui	1	2016	0.26988	0.107241	0.019467	10.6283	0.867632	0.693552	4.76782	0.0272984	11.7417	0.06934	0.24959	0.24959	24385	38.82	480.12	1621.5	466	835.99	1390.54	1908	47486	28.7	41.7	415486	84.23	1.3	242.701	52.1	18.95	31223	14519	3.4
Anhui	1	2017	0.270969	0.122131	0.020909	10.6505	0.869349	0.732089	4.89399	0.0270237	12.4993	0.077479	0.243603	0.243603	24491	40.75	597.74	2108.1	489	919.589	1504.86	1881	47114	28.7	42.2	258955	80.94	1.47	254.289	60.37	19.88	37861	18125	3.2
Anhui	1	2018	0.301786	0.145399	0.021627	10.6653	0.870922	0.824502	5.02211	0.0271396	11.2545	0.082187	0.246419	0.246419	24925	42.7	627.1	6105.1	480	897.55	1478.16	1891	52752	28.7	42.5	199045	79.77	1.78	276.574	97.28	23.1	36344	21353	3.3
Anhui	1	2019	0.314753	0.155909	0.020317	10.7604	0.873522	0.810529	5.23404	0.0274658	11.4545	0.086892	0.209441	0.209441	26435	45.46	687.36	6731.5	459	801.58	1659.76	1858	52004	28.7	42.7	270492	87.98	2	288.172	82.3	26.87	43321	21037	3.7
Anhui	1	2020	0.330082	0.159355	0.022833	10.7525	0.875344	0.645709	5.24401	0.0278164	13.3013	0.090309	0.19711	0.19711	29391	50.32	761.62	6704.6	519	904.86	1731.15	1869	52367	28.7	42	243546	97.06	2.2	302.162	65.53	27.5	44752	23232	3.5
Anhui	1	2021	0.334193	0.16979	0.02342	10.7805	0.875491	0.740249	4.53988	0.0281864	14.2333	0.098205	0.178922	0.178922	29554	51.94	732	6661.9	536	1012.23	2182.04	1814	53019	28.7	44.1	165279	86.1	2.36	307.3	75.19	30.04	48097	25514	3.5
Anhui	1	2022	0.332231	0.189988	0.0255859	10.8064	0.875704	0.884202	5.24349	0.0286905	15.1171	0.093281	0.1795	0.179499	30176	55.34	808.08	6506.7	561	839.22	2140.34	1827	53689	28.7	45.3	106926	86.64	2.62	315.9	101.86	34.83	49291	27812	3.6
Anhui	1	2023	0.342774	0.214005	0.0251037	10.8067	0.878305	0.835333	5.68984	0.0294831	15.8572	0.0898608	0.182155	0.182164	31361	59.02	813.92	6377.9	573	986.637	2216.21	1825	53443	28.7	46.1	125112	82.66	2.91	331.38	151.53	34.74	49652	30380	3.5
Beijing	2	2014	0.174814	0.335464	0.059482	10.0717	0.825752	0.772922	1.271	0.0353954	11.6782	0.070917	0.183424	0.183424	9638	27.4	322.29	1604.3	193	641.39	594.1	1896	17187	43.8	49.1	75695	163.9	2.25	80.1762	62.43	212.9	49915	27309	17.4
Beijing	2	2015	0.184664	0.363815	0.060137	10.0331	0.829048	0.654257	1.38712	0.0356428	10.2941	0.072719	0.195448	0.195448	9771	28.92	370.52	1656.6	200	689.4	854.75	1906	17204	43.8	48.4	99958	188.5	2.25	133.305	50.3	239.32	49690	30574	18.3
Beijing	2	2016	0.19048	0.394427	0.057835	10.0244	0.832987	0.59411	1.58901	0.0356064	11.3598	0.077419	0.206841	0.206841	9773	29.95	397.95	1708.8	209	814.395	828.54	1915	17225	43.8	48.4	98770	198.35	2.25	153.187	60.38	259.52	64250	29447	18.7
Beijing	2	2017	0.20383	0.412913	0.056386	10.025	0.835461	0.612346	1.69091	0.0365035	11.285	0.085843	0.176964	0.176964	9976	31.52	427.87	1771.4	215	981.629	832.57	1957	17339	43.8	48.4	156666	208.96	2.25	108.464	60.92	287.16	69079	29908	19
Beijing	2	2018	0.20251	0.490134	0.061701	10.0034	0.839479	0.606912	1.72736	0.037838	10.9192	0.089521	0.164977	0.164977	10058	32.61	490.09	2018.1	217	1142.71	952.45	1951	17477	43.8	48.4	19384	245.43	2.32	206.679	78.22	331.74	70601	53882	19
Beijing	2	2019	0.208685	0.530401	0.063147	9.66891	0.843097	0.523422	1.80363	0.0389458	12.0794	0.093927	0.252101	0.252101	10336	34.32	534.41	2082.7	235	1221.61	970.35	1952	17047	43.8	48.5	7308	279.32	2.45	365.829	31.88	384.18	87799	49183	18.6
Beijing	2	2020	0.214336	0.572041	0.064444	9.77326	0.846846	0.523533	1.80909	0.0412545	14.7533	0.092968	0.223758	0.223759	10599	34.81	605.64	2139.9	241	1313.89	779.92	1965	19250	43.8	49	5122	225.11	2.57	369.813	53.65	393.14	89806	82571	17.9
Beijing	2	2021	0.286098	0.620079	0.065293	9.81826	0.848507	0.533392	1.71814	0.0424909	15.9205	0.112919	0.200863	0.200863	10699	36.1	632.67	1886.9	250	3930.29	1021.92	1989	19412	43.8	49.3	6350	220.06	2.69	319.15	66.07	423.28	93905	100015	19.2
Beijing	2	2022	0.235377	0.630607	0.0683316	9.84767	0.851064	0.519544	1.65099	0.043617	17.0069	0.113508	0.167358	0.167358	10897	36.86	775.82	1900.5	263	1748.78	905.2	1995	19205	43.8	49.8	3144	204.95	2.9	207.77	72.89	430.66	98473	111767	18.6
Beijing	2	2023	0.264318	0.696894	0.0677656	9.83177	0.854839	0.479287	1.75278	0.043739	17.9084	0.112761	0.195995	0.195996	11487	38.9	704.86	1908.6	274	2669.72	1160.89	2034	19267	43.8	49.8	11419	215.87	2.95	231.45	108.24	460.28	105909	130442	19.4
Fujian	3	2014	0.224432	0.115685	0.014759	9.27066	0.493585	0.145907	0.920745	0.0158992	9.32454	0.086117	0.158977	0.185542	28030	27.36	292.14	1293	105.833	234.34	943.32	531	63119	66.8	42.8	423817	64.18	1.67	257.885	64.75	23.38	34014	9927	4
Fujian	3	2015	0.232203	0.129703	0.015124	9.2182	0.516699	0.121541	1.02247	0.0160545	10.1742	0.091478	0.188961	0.213353	27921	28.13	351.19	1301.2	134	276.19	869.86	528	63603	66.8	43	446910	84.82	1.8	265.725	77.05	26.12	31468	11493	4.3
Fujian	3	2016	0.215737	0.141671	0.015768	9.2264	0.538687	0.108882	1.05895	0.0164895	10.9084	0.086006	0.188633	0.212457	27656	28.82	377.58	1297.9	134	298.11	921.51	555	62931	66.8	43.3	226267	81.26	1.9	324	80.63	28.21	34641	12883	4.2
Fujian	3	2017	0.234675	0.169322	0.016875	9.22166	0.557399	0.109858	1.15298	0.0171265	11.7998	0.090453	0.195176	0.216678	27217	30.06	420.44	3768.6	141	313.526	1016.93	676	62502	66.8	43.7	147394	87.34	2	432.418	106.46	31.92	34232	16348	4.3
Fujian	3	2018	0.23929	0.214372	0.017953	9.21472	0.5733	0.109767	1.25944	0.0180797	12.6868	0.092126	0.214556	0.237769	27590	31.85	441.7	3804.7	149	338.086	1075.63	691	58629	66.8	44.3	164162	84.73	2.17	757.891	121.03	35.97	38296	19022	4.3
Fujian	3	2019	0.242873	0.224628	0.017779	9.1243	0.587685	0.114473	1.34887	0.0197932	13.145	0.094457	0.236694	0.236694	27788	33.43	467.76	3788.1	178	404.389	1086.77	663	59281	66.8	44.5	127645	104	2.28	796.755	91.52	35.81	42862	25113	4.2
Fujian	3	2020	0.255907	0.23775	0.019188	9.13564	0.600685	0.123478	1.33442	0.0215005	13.9229	0.093807	0.249201	0.249201	28105	35.1	521.96	3840.5	203	488.081	1062.43	706	59553	66.8	44.6	175766	112.88	2.28	829.167	86.8	38.51	44934	30424	4.2
Fujian	3	2021	0.264418	0.251025	0.019847	9.18195	0.611439	0.13193	1.22347	0.0228827	14.9192	0.099425	0.219062	0.219062	28693	36.61	533.63	3872.1	207	764.244	1532.66	725	55666	66.8	44.3	120401	104.82	2.42	820.88	92.77	39.21	49984	37098	4
Fujian	3	2022	0.276818	0.274855	0.0203754	9.19256	0.616577	0.131981	1.32984	0.0239043	15.6377	0.096568	0.219626	0.219626	29116	37.96	606.35	3863.5	230	909.871	1608.84	731	59132	66.8	44.1	120137	117.35	2.57	889.83	103.51	41.32	52775	42593	3.8
Fujian	3	2023	0.277051	0.302494	0.0212169	9.17637	0.627756	0.13255	1.40202	0.0248857	16.2372	0.0948564	0.218601	0.21859	30023	39.71	620.4	3833.5	235	833.851	1424.77	739	60140	66.8	44.2	130992	106.83	2.85	875.59	142.79	42.84	55552	51907	3.7
Gansu	4	2014	0.111883	0.0430074	0.011244	9.10975	0.543126	0.0824451	0.780825	0.0202154	8.5235	0.09284	0.241765	0.255093	27916	17.9	204.19	630.6	97	109.8	855.38	597	47615	11.3	30.8	176244	49.6	0.9	140.882	20.97	11.8	20419	3774	2.5
Gansu	4	2015	0.102171	0.0608715	0.012182	9.07976	0.558687	0.0772542	1.12851	0.0210344	9.18785	0.093955	0.268121	0.28919	27799	18.14	250.1	635	104	120.05	833.26	611	47450	11.3	30.2	40526	62.76	1	204.48	22.03	13.84	26491	4818	2.5
Gansu	4	2016	0.111111	0.0813394	0.012081	9.05795	0.572829	0.0926389	1.19456	0.0215225	8.69621	0.096784	0.26274	0.28702	28197	18.68	273.25	643.3	99	129.94	935.25	581	47447	11.3	31.5	109742	63.84	1.12	292.07	26.21	16	33723	5495	2.7
Gansu	4	2017	0.125378	0.0741285	0.011851	9.16364	0.586026	0.0801159	1.07453	0.0217379	8.98854	0.099504	0.241906	0.259345	28857	19.92	289.24	2512.2	105	138.255	793.31	602	46784	11.3	33.3	74957	64.59	1.27	130.941	30.715	18.04	35592	5959	2.8
Gansu	4	2018	0.129297	0.0798495	0.01177	9.17857	0.598629	0.086096	1.15102	0.0218618	10.3245	0.110402	0.25472	0.268447	27897	20.7	313.53	2546.7	105	123.502	775.33	628	54033	11.3	33.5	67193	72.52	1.36	140.698	39.01	18.83	34905	5870	2.7
Gansu	4	2019	0.128385	0.082071	0.012645	9.13089	0.612928	0.085335	1.16122	0.0229339	10.9955	0.114782	0.276669	0.277731	26697	22.85	326.41	2572.9	90	123.364	741.25	676	52492	11.3	36	48765	84.85	1.41	127.457	33.58	19.65	36419	5553	2.8
Gansu	4	2020	0.126945	0.0901152	0.01216	9.19446	0.625369	0.0844701	1.16391	0.0241261	12.9016	0.117844	0.289536	0.289537	26204	22.9	370.24	2590.4	89	120.059	676.32	669	51799	11.3	36.3	33844	88.43	1.72	140.074	31.59	20.91	36888	6365	2.9
Gansu	4	2021	0.140262	0.0986396	0.012639	9.35372	0.634246	0.0929767	0.864166	0.0255977	13.6804	0.112569	0.223399	0.220661	25759	24.77	390.38	2587.2	107	398.996	850.76	698	49376	11.3	36.3	53787	82.71	2.1	113.88	36.78	22.67	40309	7131	3
Gansu	4	2022	0.139477	0.0992439	0.0128686	9.43774	0.639407	0.0723248	0.750984	0.0271675	14.4804	0.110828	0.229169	0.229169	25266	25.4	402.29	2555.1	127	160.102	736.23	701	49464	11.3	36.2	107870	84.7	2.07	91.45	42	23.63	40453	8264	2.8
Gansu	4	2023	0.145156	0.105875	0.0128952	9.39123	0.649745	0.0659201	0.823694	0.0277813	15.2044	0.108246	0.246928	0.247145	25375	26.84	443.28	2510.6	155	241.846	840.44	744	49473	11.3	36.8	64480	83.98	2.45	85.6	44.83	24.41	41060	9031	2.7
Guangdong	5	2014	0.470251	0.261763	0.023676	9.21639	0.609718	0.0735442	1.05698	0.0165945	9.33146	0.081172	0.218342	0.319124	48085	73.26	777.55	9804.2	385	1290.76	3930.27	2527	74744	53.5	41.4	378641	168.16	2.014	260.336	161.02	80.27	40322	16988	11.5
Guangdong	5	2015	0.485201	0.285185	0.024696	9.14571	0.620984	0.0612362	1.14796	0.0172459	9.55559	0.080581	0.238508	0.328439	48320	76.85	918.36	10136	398	1412.55	4062.39	2553	77563	53.5	41.4	347103	194.58	2.06	292.563	152.43	93.92	49836	18220	11.6
Guangdong	5	2016	0.498794	0.317946	0.02517	9.09338	0.634072	0.0560713	1.17547	0.0179269	9.43887	0.086871	0.248935	0.327263	49079	81.91	1121.83	10150.2	421	1548.21	4239.74	2566	79667	53.5	42.4	264812	229.71	2.1	319.161	185.03	111.04	47878	20781	11.8
Guangdong	5	2017	0.529348	0.347433	0.026126	8.93565	0.646116	0.0628746	1.2553	0.0184176	10.8398	0.08729	0.281428	0.304062	49874	86.41	1307.56	10365.1	453	1537.08	4429.6	2543	80082	53.5	43.5	420272	285.87	2.15	304.049	193.94	120.48	54540	25782	11.5
Guangdong	5	2018	0.537964	0.426655	0.027804	8.95563	0.655161	0.0643269	1.27138	0.0187985	9.85034	0.093948	0.279449	0.299333	51451	91.84	1407.51	10615.8	453	1707.56	4872.79	2602	80079	53.5	44	273490	321.84	2.2	364.032	247.19	124.15	61534	61695	10.5
Guangdong	5	2019	0.559476	0.468847	0.028777	8.90023	0.664692	0.0638829	1.26955	0.0195445	10.1955	0.101623	0.296349	0.296349	53900	96.19	1579.6	10783.5	484	1646.86	5202.81	2625	80672	53.5	43.3	317016	350.33	2.55	360.63	200.91	174.22	65462	63415	13.4
Guangdong	5	2020	0.581584	0.466313	0.031418	8.95544	0.674854	0.0608414	1.20453	0.0202497	13.0521	0.095557	0.303584	0.303584	55900	100.62	1772.99	10991.4	570	1859.72	5109.78	2679	84711	53.5	43.5	235470	417.22	2.39	490.335	163.59	165.79	54836	66685	12.5
Guangdong	5	2021	0.638476	0.496831	0.03218	9.0616	0.6821	0.0580653	0.903943	0.0211167	13.8406	0.103922	0.255412	0.255412	57964	105.87	1857.1	11271.9	592	2053.47	7410.83	2736	82365	53.5	42.9	380607	395.59	2.54	472.68	216.84	173.53	64159	68046	13.1
Guangdong	5	2022	0.626986	0.496344	0.0341693	9.14213	0.685999	0.064791	0.826364	0.0222616	14.69	0.101473	0.254234	0.254234	59531	110.96	2081.25	11153.2	628	2264.35	6372.11	2729	80230	53.5	44.6	158869	350.19	2.68	423.52	269.72	164.27	62366	71134	12.5
Guangdong	5	2023	0.636072	0.567778	0.0348551	9.13305	0.695785	0.0798609	0.870339	0.0225417	15.4544	0.108604	0.277591	0.27683	62819	116.91	2021.59	11040.9	642	2248.11	6245.66	2794	79180	53.5	44.5	217325	360.52	2.8	492.56	389.06	165.73	70158	83944	12.1
Guangxi	6	2014	0.208523	0.0751045	0.00714	9.61709	0.670491	0.349685	0.994037	0.0229073	12.1616	0.088325	0.177475	0.253698	34667	35.76	355.33	1067.3	155	356.2	1391.03	269	51127	60.2	39.3	178909	68.52	1.8	164.666	20.56	15.63	23086	7302	3.4
Guangxi	6	2015	0.217362	0.0762114	0.006303	9.58901	0.680394	0.295689	1.17584	0.0231835	12.8654	0.08851	0.156322	0.221749	34439	37.48	413.87	1077.6	149	395.17	1382.66	277	53089	60.2	37.6	247152	79	1.21	180.185	19.18	18.83	27013	7962	3.4
Guangxi	6	2016	0.211182	0.0848223	0.006428	9.36017	0.688699	0.281935	1.35851	0.0230807	13.2241	0.096314	0.205758	0.224468	34253	39.06	468.18	1096.4	149	449.01	1402.81	279	52212	60.2	37.6	130433	71.08	1.28	223.026	28.09	20.16	29305	8818	3.2
Guangxi	6	2017	0.242347	0.098912	0.007676	9.37025	0.694805	0.309983	1.37615	0.0227505	14.076	0.09773	0.20844	0.224931	34008	40.48	512.31	5173.3	150	459.771	1404.95	300	51431	60.2	39.1	75847	64.36	1.4	310.421	32	22.95	31994	9168	3.3
Guangxi	6	2018	0.239538	0.112893	0.007117	9.39314	0.702633	0.322563	1.37485	0.022447	14.9759	0.105483	0.210849	0.227036	33742	42.04	546.52	5136.7	152	244.952	1529.24	310	51867	60.2	39.9	58273	63.59	1.6	370.189	40	24.3	32223	11599	3.2
Guangxi	6	2019	0.238326	0.113179	0.00787	9.32353	0.712181	0.292312	1.39316	0.0243418	15.9231	0.109635	0.230639	0.230639	33679	44.04	565.29	5207.2	136	183.958	1508.63	316	51814	60.2	40.8	48620	76.33	1.81	315.759	25.05	25.02	35667	12679	3.2
Guangxi	6	2020	0.245823	0.11936	0.007818	9.34156	0.721421	0.261516	1.4287	0.0268108	17.4154	0.111416	0.239466	0.239465	33875	47.22	624.84	5217.2	156	176.245	1592.18	325	53777	60.2	41.3	35534	109.49	2.01	292.661	18.98	22.41	37337	14253	2.9
Guangxi	6	2021	0.2594	0.127253	0.008062	9.37894	0.728094	0.278985	1.30697	0.0278647	18.8048	0.104281	0.213138	0.213138	34112	49.32	613.75	5249.3	157	217.063	1981.34	338	53281	60.2	40.2	119600	88.51	2.16	268.95	26.93	27.71	40797	15897	3.3
Guangxi	6	2022	0.25392	0.136935	0.00828623	9.40738	0.730045	0.276874	1.30808	0.0281201	20.0163	0.096988	0.216097	0.216097	34500	51.71	635.61	5201.9	165	194.489	1845.43	346	53963	60.2	42.2	22841	81.36	2.38	299.88	32.97	28.63	41990	17474	3.3
Guangxi	6	2023	0.260229	0.144057	0.0084808	9.39737	0.735055	0.254139	1.34849	0.0275825	21.0582	0.116594	0.21764	0.217391	34888	53.61	714.99	5161.9	171	130.553	1747.78	362	54319	60.2	42.4	70588	82.77	2.57	212.02	49.56	31.33	43287	19920	3.5
Guizhou	7	2014	0.156686	0.0368684	0.005987	9.27498	0.568077	0.162597	1.28558	0.0234027	10.1699	0.11193	0.211057	0.211057	28995	23.75	303.25	687.1	107	313.32	791.88	596	39258	43.8	34	184765	54.69	0.8	87.3187	22.3	9.75	23728	3476	2
Guizhou	7	2015	0.1611	0.0531756	0.005934	9.23217	0.576295	0.117365	1.27927	0.0242135	10.9143	0.110981	0.228761	0.228761	28712	25.91	360.8	955.5	117	351.35	916.93	622	40430	43.8	35.9	107033	61.2	0.8	165.9	25.84	11.85	27813	4616	2.1
Guizhou	7	2016	0.160626	0.0730932	0.006233	9.21474	0.587491	0.11755	1.38297	0.0250214	10.852	0.113839	0.242684	0.242684	28017	27.74	392.51	973.6	139	391.29	784.04	635	39793	43.8	36.8	56904	67.34	0.81	261.977	32.29	15.29	31491	5829	2.3
Guizhou	7	2017	0.166134	0.0958931	0.007081	9.17432	0.597122	0.11463	1.45944	0.0254909	12.1968	0.11632	0.249303	0.249303	28034	30.19	436.21	1001.3	148	380.49	845.61	701	39781	43.8	37	53360	64.73	1.5	319.783	34.77	18.31	34121	8782	2.4
Guizhou	7	2018	0.199392	0.109934	0.008214	9.1394	0.608587	0.121597	1.4912	0.0265016	12.3709	0.116976	0.251389	0.251389	28066	32.34	481.8	4233.6	157	344.62	856.23	755	42359	43.8	38.6	66125	60.8	1.53	363.625	56.8	20.65	35720	9258	2.4
Guizhou	7	2019	0.204872	0.107145	0.008628	8.8588	0.616181	0.111207	1.52479	0.0285989	13.291	0.120275	0.335421	0.335421	28511	34.71	534.78	4186.7	144	361.08	826.09	810	42274	43.8	39.4	89572	68.76	1.6	345.642	46.8	19.74	36514	9162	2.3
Guizhou	7	2020	0.214877	0.110019	0.009071	8.97433	0.626455	0.104265	1.4776	0.0303043	15.6073	0.11729	0.335234	0.335234	28880	36.69	565.66	4194.4	142	339.27	859.99	843	42978	43.8	40.9	154911	72.76	1.63	304.953	44.2	20.95	41040	10059	2.4
Guizhou	7	2021	0.215635	0.138919	0.009208	8.98218	0.633649	0.113898	1.43483	0.0318147	16.7144	0.120416	0.279312	0.279312	29292	38.41	542.07	4214.5	141	332.45	1182.49	893	42321	43.8	41.8	97800	117.08	2.06	344.9	51.6	22.16	46069	11518	2.5
Guizhou	7	2022	0.224848	0.140781	0.00988561	8.98835	0.637299	0.122735	1.54654	0.0335903	17.7542	0.115543	0.309407	0.309407	29150	39.83	583.59	4221.2	142	230.28	1170.3	921	42226	43.8	42.1	203864	123.58	2.3	274.2	64.03	19.92	44472	13522	2.4
Guizhou	7	2023	0.219464	0.137862	0.0105246	8.96207	0.647202	0.123996	1.59245	0.0351218	18.6528	0.131525	0.325681	0.325681	30695	43.05	632.26	4181.3	130	295.546	1162.17	1093	42240	43.8	41.9	48809	95.52	2.51	195.75	90.63	17.78	44512	15095	2
Hainan	8	2014	0.0769019	0.0515193	0.004832	9.17281	0.592212	0.196339	0.945612	0.0202494	9.39239	0.098545	0.228349	0.228349	5075	6.66	88.46	386.8	43	115.99	161.91	152	8050	57.4	41.3	56152	23.51	3.37	65.894	8.65	5.9	26738	1605	1.2
Hainan	8	2015	0.0720301	0.0562081	0.004583	9.12075	0.604704	0.111952	1.28623	0.0208331	10.8383	0.117661	0.266557	0.266557	5046	7.13	100.54	389.8	44	138.64	164.74	158	8255	57.4	37.7	13161	25.48	3.4	69.178	13.03	6.49	28559	1798	1.2
Hainan	8	2016	0.0765754	0.0647095	0.005356	9.08207	0.610887	0.0923566	1.47817	0.0212504	11.9376	0.117311	0.274751	0.274751	5144	7.46	114.17	387.2	48	148.53	218.85	170	8317	57.4	40.3	16138	26.9	3.5	62.996	14.47	7.9	34852	2027	1.3
Hainan	8	2017	0.0804876	0.0754207	0.005179	9.05327	0.619006	0.103918	1.65597	0.0216005	12.1372	0.114992	0.291843	0.291843	5180	7.74	127.37	419.5	51	194.768	228.19	175	8182	57.4	40.1	34253	29.86	3.6	150.392	12.07	8.64	35683	2426	1.3
Hainan	8	2018	0.0839005	0.0901947	0.005561	9.03621	0.634596	0.136182	1.7843	0.0220048	12.2148	0.131534	0.285837	0.285837	5325	8.14	144.46	915.4	53	238.462	208.27	177	7580	57.4	40.6	3576	47.37	3.7	108.977	16.79	9.96	47000	3140	1.4
Hainan	8	2019	0.0876661	0.101131	0.005634	8.8113	0.646206	0.138071	1.84641	0.0239078	13.778	0.135664	0.368154	0.368153	5417	8.59	169.8	920.6	57	262.798	223.16	192	7549	57.4	41.7	6258	56.34	3.75	133.21	7.54	10.49	57187	3807	1.3
Hainan	8	2020	0.0897488	0.0935389	0.00662	8.94196	0.656121	0.112474	1.95325	0.026036	15.6134	0.118618	0.397811	0.397811	6127	9.41	220.09	934	60	242.418	227.83	213	8066	57.4	40.6	476	53.22	3.75	115.016	5.68	11.65	48242	4337	1.6
Hainan	8	2021	0.092287	0.128517	0.007256	8.96626	0.656896	0.133952	1.7884	0.0281312	16.7774	0.119946	0.343084	0.343084	6277	9.96	194.17	938.8	64	248.509	319.87	222	7979	57.4	40.8	11091	37.74	3.82	69.93	8.4	13.59	92466	5903	1.6
Hainan	8	2022	0.095397	0.128423	0.010027	9.00592	0.662149	0.168625	1.66482	0.0294288	17.8207	0.123698	0.342871	0.342871	6384	10.23	251.52	920.9	69	252.186	282.79	225	7943	57.4	42.4	7599	38.66	3.98	39.44	8.2	15.55	90759	6611	1.6
Hainan	8	2023	0.0963264	0.142069	0.00876494	8.97965	0.67113	0.187925	1.88155	0.0305454	18.8109	0.131632	0.363666	0.36368	6538	10.61	247.92	936.9	72	298.883	272.63	217	8016	57.4	42.1	1497	42.75	4.11	42	11.85	16.3	98840	7964	1.7
Hebei	9	2014	0.347383	0.13838	0.010642	10.4192	0.892987	1.13376	1.91173	0.0205351	9.6808	0.067259	0.208906	0.208906	78895	51.29	446.79	1697.5	207	708.95	1410.28	1169	81924	26.8	41.9	889518	82.66	1.45	362.844	108.29	20.9	26507	7901	5.3
Hebei	9	2015	0.328865	0.150473	0.011772	10.4161	0.885273	1.04067	2.1826	0.0208137	12.8186	0.065213	0.246445	0.246445	78594	53.33	535.09	1663.7	265	773.68	1452.85	1188	81789	26.8	41.2	541596	88.34	1.5	461.529	88.84	25.21	30657	8614	5.5
Hebei	9	2016	0.343593	0.163908	0.011956	10.4644	0.89015	0.964037	2.47397	0.0208634	12.9631	0.072632	0.245538	0.245538	78795	55.51	547.86	6672.1	245	815.43	1483.2	1197	80061	26.8	40.8	248465	87.54	1.58	461.696	107.16	28.26	33065	10845	5.5
Hebei	9	2017	0.36439	0.177147	0.013289	10.4815	0.890916	0.976518	2.44473	0.02088	14.2591	0.065392	0.246389	0.246389	80912	59.06	605.1	6883.1	252	896.973	1502.58	1274	79590	26.8	41.8	342738	103.19	1.66	511.197	101.03	29.4	34564	16678	5
Hebei	9	2018	0.438281	0.210982	0.013878	10.4826	0.891313	0.947595	2.46567	0.0209212	14.952	0.070822	0.255556	0.255556	85088	62.4	691.33	6914.3	272	910.87	1603.43	1385	86524	26.8	41.6	987539	115.17	1.7	572.07	134.05	34.17	36965	23852	5.1
Hebei	9	2019	0.383915	0.229985	0.016144	10.58	0.892382	0.896925	2.71611	0.0212253	16.263	0.070274	0.214368	0.214368	84651	64.72	695.07	6937.7	273	767.28	1567.97	1425	86289	26.8	42.3	373871	158	2.15	664.908	100.95	37.29	41382	24147	5.2
Hebei	9	2020	0.378699	0.254182	0.017521	10.5565	0.893008	0.891923	2.78762	0.0217323	16.2801	0.071313	0.209354	0.209354	86939	67.5	817.27	6938.8	315	887.93	1569.9	1459	85122	26.8	42.9	129336	163.73	2.22	848.642	94.93	40.26	43875	27088	5.2
Hebei	9	2021	0.397716	0.232738	0.018457	10.589	0.892976	0.928889	2.83199	0.022045	17.4474	0.079336	0.195092	0.195092	88162	71.03	853.49	7091	353	1019	2200.31	1543	84821	26.8	42.9	95548	127.08	2.39	639.03	91.78	41.46	43539	29902	5.3
Hebei	9	2022	0.411262	0.248028	0.0200354	10.6245	0.893333	0.939376	2.91938	0.0224162	18.6689	0.078542	0.21036	0.210355	90194	73.29	925.3	7020.3	386	1017.9	1692.76	1598	90340	26.8	43.8	170349	142.15	2.57	560.6	113.59	45.19	42794	36844	5.2
Hebei	9	2023	0.428072	0.279402	0.0208227	10.632	0.89449	0.893965	3.05775	0.0230157	19.5631	0.0885666	0.204125	0.204125	92825	79.07	929.84	6925.9	400	1032.03	2065.18	1631	89471	26.8	43.7	228001	130.39	2.91	585.27	161.33	43.79	44277	45191	5.2
Henan	10	2014	0.412463	0.151575	0.011449	9.7746	0.657008	0.533976	0.971835	0.020512	12.0639	0.06947	0.130169	0.130169	71154	74.51	602.95	2340	450	1671.09	2949.24	1312	103815	24.1	38.3	554592	91.16	1.35	309.474	80	31.4	25405	15757	7.5
Henan	10	2015	0.408546	0.175947	0.011757	9.76697	0.674909	0.476868	1.01678	0.0206338	12.6907	0.068573	0.138164	0.138164	71394	77.11	717.74	2344.9	478	2008.37	2771.12	1316	105245	24.1	37.7	330143	105.38	1.5	371.017	97.59	37.02	26439	17609	7.8
Henan	10	2016	0.448881	0.201132	0.012211	9.79091	0.689339	0.437345	1.09212	0.0208304	13.5049	0.06569	0.128985	0.128985	71271	79.65	778.01	2360.7	499	2292.39	2635.83	1329	105134	24.1	39.3	651538	97.33	1.6	547.662	120	39.9	30192	15552	7.8
Henan	10	2017	0.512034	0.222774	0.013064	9.82581	0.701841	0.464519	1.09141	0.020989	13.9334	0.06438	0.123688	0.123688	71089	82.76	836.66	10410.7	481	2521.63	2990.13	1391	103148	24.1	39.4	504559	97.52	1.7	657.369	133.58	44.67	30962	18163	7.7
Henan	10	2018	0.469663	0.273137	0.013974	9.83661	0.711916	0.471355	1.1141	0.0213865	14.2963	0.080632	0.125896	0.125896	71351	86.32	928.95	10435.7	449	1137.1	3150.74	1498	104927	24.1	40	338292	103.04	1.78	780.185	180.12	47.85	34377	34229	7.1
Henan	10	2019	0.470431	0.291128	0.014616	9.85094	0.724708	0.440184	1.16881	0.0221289	15.0785	0.08115	0.126201	0.126201	70734	88.78	986.78	10289.8	431	1048.55	2774.57	1523	103526	24.1	41	424762	127.87	1.8	960.564	162.432	48.65	39115	33538	6.8
Henan	10	2020	0.464338	0.321028	0.016388	9.79713	0.734419	0.43129	1.20182	0.0237667	16.1969	0.076972	0.133194	0.133194	74644	94.05	1085.39	10349.5	471	1104.22	2625.73	1652	104458	24.1	41.9	144548	140.93	1.9	1208.07	130.96	55.85	41995	36426	7.5
Henan	10	2021	0.473658	0.351542	0.017302	9.83997	0.7394	0.439055	1.13884	0.0248183	17.0439	0.078324	0.125341	0.125341	78536	96.96	1018.59	10339.2	504	1215.25	3146.1	1791	99301	24.1	41.6	75012	122.01	2.3	1331.29	167.66	54.31	42746	42011	7.3
Henan	10	2022	0.470166	0.368451	0.0186365	9.86752	0.744216	0.448617	1.13397	0.0260611	17.8691	0.078056	0.121272	0.121272	81694	101.56	1161.28	10093.9	569	685.84	2920.52	1875	99604	24.1	40.3	39216	130.22	2.48	1501.7	179.85	51.7	41600	41117	6.7
Henan	10	2023	0.493715	0.364863	0.0189851	9.8544	0.750411	0.41005	1.16389	0.0269646	18.4559	0.0821504	0.118874	0.118877	85044	106.98	1140.93	9931.6	597	673.012	3230.64	1993	100180	24.1	43.5	128914	125.99	2.58	1245.41	240.94	51.51	41272	40938	6.6
Heilongjiang	11	2014	0.158153	0.0802098	0.010728	9.87273	0.649576	0.544914	0.955849	0.0166078	9.62249	0.060225	0.128434	0.128914	21229	28.35	235.31	1586.4	114	337.05	597.84	765	36929	43.8	36	177572	45.63	1.6	107.781	70.34	17.58	23344	4133	4.1
Heilongjiang	11	2015	0.157448	0.0852073	0.010453	9.86151	0.663158	0.496443	1.02539	0.0165597	11.2652	0.05942	0.154967	0.152754	20752	28.59	273.96	1594.8	110	301.12	604.27	702	35958	43.8	35.8	193396	53.17	1.7	155.104	58.7	20.2	23913	4464	4
Heilongjiang	11	2016	0.154172	0.0851859	0.009912	9.88525	0.677207	0.473111	1.10297	0.0164048	11.6355	0.059018	0.147599	0.147591	20375	29.23	280.56	1599.9	109	315.22	575.59	653	34856	43.8	35.4	173809	53.21	1.75	146.726	53.8	21.75	25032	4920	3.9
Heilongjiang	11	2017	0.158487	0.0894328	0.009218	9.90177	0.689141	0.486909	1.17103	0.0162447	12.4793	0.062633	0.145462	0.1437	20283	30.03	297.17	2892.6	108	346.742	617.79	629	33692	43.8	35.5	91220	53.56	1.8	141.996	56.4	22.5	26825	6301	3.8
Heilongjiang	11	2018	0.155602	0.0839097	0.00825	9.91573	0.700143	0.493269	1.21379	0.0162506	12.9864	0.069881	0.153558	0.148778	20349	29.96	301	2908.6	103	327.26	598.49	614	32818	43.8	36	73141	46.2	1.83	67.553	62.96	21.67	29379	6496	3.5
Heilongjiang	11	2019	0.152831	0.0797133	0.010766	9.95407	0.715765	0.493929	1.29568	0.016858	14.0335	0.066277	0.161231	0.160946	20375	30.56	314.42	2837.1	111	268.882	646.07	631	32857	43.8	36.4	31850	54.7	1.84	68.1799	51.2	18	33856	6322	2.8
Heilongjiang	11	2020	0.156168	0.0755297	0.012641	9.86697	0.721673	0.520918	1.37175	0.0177597	13.2673	0.062499	0.156036	0.156036	20461	31.04	401.19	2827	119	210.865	570.61	645	33622	43.8	36.9	40805	58.37	1.87	60.6999	37.58	16.05	35035	7565	2.5
Heilongjiang	11	2021	0.168776	0.084435	0.013077	9.9147	0.726606	0.558296	1.30413	0.0185061	14.1686	0.068149	0.149826	0.148764	20578	31.49	392.28	2821.1	141	249.219	727.14	673	31431	43.8	37.4	131055	55.42	2	80.06	40.34	16.83	41714	7737	2.3
Heilongjiang	11	2022	0.161187	0.0953245	0.0136969	9.94015	0.733769	0.605999	1.30108	0.0190558	14.9119	0.065011	0.154638	0.154638	20599	32.09	436.55	2767.8	142	229.157	650.93	621	32555	43.8	38	39899	60.3	2.15	78.54	46.04	18.12	44902	9861	2.3
Heilongjiang	11	2023	0.167939	0.105443	0.0132008	9.94228	0.742266	0.594768	1.36274	0.0194885	15.4142	0.0696575	0.149638	0.149638	21417	33.57	442.26	2753.2	149	214.459	682.26	648	32484	43.8	39.7	69009	67.67	2.52	47.44	60.09	19.53	42801	11121	2.5
Hubei	12	2014	0.279657	0.115118	0.01866	8.89356	0.498541	0.134143	0.841522	0.0180173	10.4201	0.074188	0.223711	0.223711	36077	43.82	401.32	1968	393	956.59	1729.13	1175	70884	39.6	37.9	262884	76.65	1.5	252.953	40.87	29.49	24795	11787	5.7
Hubei	12	2015	0.28108	0.129731	0.01901	8.86408	0.51614	0.125044	0.979563	0.0188105	11.1833	0.072607	0.238076	0.238076	36179	47.57	515.25	1972.1	409	1068.16	1735.34	1188	70607	39.6	37.5	157976	84.03	1.54	289.458	36.71	37.34	27778	12279	6.3
Hubei	12	2016	0.307655	0.151115	0.018369	8.88432	0.533947	0.112136	1.06798	0.0189789	11.4665	0.074232	0.22628	0.22628	36354	49.41	588.9	1981.8	410	1202.71	1778.29	1231	70234	39.6	37.6	369051	96.61	1.6	324.144	66.96	39.22	29014	13358	6.5
Hubei	12	2017	0.321165	0.181721	0.019748	8.90469	0.552386	0.122908	1.13654	0.0189434	12.9951	0.072114	0.229618	0.229618	36357	51	614.69	5622.2	394	1272.98	1685.31	1182	71581	39.6	38.4	174632	95.26	1.67	390.388	93	49.67	31556	16360	7.2
Hubei	12	2018	0.318062	0.266418	0.020882	8.93251	0.569289	0.122267	1.22591	0.0187475	13.2016	0.071813	0.219022	0.219022	36486	52.19	575.74	5586.2	403	1314.27	1714.65	1161	69421	39.6	38.4	137434	113.15	1.75	1014.13	130.65	53.34	34307	23539	6.7
Hubei	12	2019	0.318684	0.329883	0.020902	9.07331	0.583191	0.128682	1.2665	0.0203743	13.9684	0.077852	0.199176	0.199176	35515	52.63	601.82	5562.6	416	1276.13	1639.88	1148	71894	39.6	38.9	133861	148.53	1.87	1719.6	105.96	49.74	38545	24354	5.9
Hubei	12	2020	0.349673	0.304005	0.02314	9.11886	0.583071	0.142629	1.29203	0.0224161	15.0087	0.082003	0.193213	0.193213	35447	53.8	1019.71	5583	447	1252.41	2000.58	1145	76612	39.6	41.1	198108	146.52	2	1366.94	82.72	53.91	46427	26551	6.1
Hubei	12	2021	0.353889	0.342561	0.023198	9.14417	0.59398	0.15951	1.27384	0.0246197	15.4408	0.081402	0.176704	0.176704	36529	56.41	706.33	5619.7	489	1535.51	2604.94	1073	72127	39.6	42.8	138490	131.37	2.17	1543.27	113.01	60.28	52808	29435	6.3
Hubei	12	2022	0.356944	0.383186	0.0233492	9.15732	0.601599	0.170521	1.28961	0.025355	15.7927	0.077618	0.186031	0.186031	36782	57.7	799.47	5593	528	1214.73	2181.72	1053	70476	39.6	42.9	252048	131.06	2.48	1833.33	136.42	62.05	51383	32443	6.1
Hubei	12	2023	0.368874	0.407426	0.0243079	9.1448	0.615096	0.17132	1.30789	0.0258062	15.8692	0.0831306	0.183708	0.183593	38586	60.22	827.24	5564.6	540	1444.04	1992.1	1136	70578	39.6	43.4	265884	133.8	2.9	1794.83	190.93	63.96	52743	34257	5.9
Hunan	13	2014	0.299406	0.110732	0.013608	9.58948	0.620025	0.436924	0.753599	0.0189734	7.58651	0.052526	0.13746	0.13746	61571	46.27	422.4	2300.7	296	787.56	1606.12	666	90708	49.7	38.6	173424	80.01	1.2	248.03	38.1497	28.04	24903	14328	5.3
Hunan	13	2015	0.321095	0.13017	0.014278	9.58092	0.632279	0.392118	0.811819	0.0190387	9.00568	0.054567	0.154026	0.154026	62646	49.42	493.74	2662.3	307	938.99	1637.75	674	89936	49.7	39.7	261425	111.74	1.3	280.048	40.65	34.33	27725	14899	5.5
Hunan	13	2016	0.316851	0.17332	0.01486	9.60317	0.643924	0.351809	0.870394	0.0188347	9.9495	0.052255	0.148397	0.148397	61055	51.55	546.27	2646.1	322	1103.73	1652.24	715	87558	49.7	40.6	127037	140.68	1.4	512.751	60.04	38.88	30715	16344	5.7
Hunan	13	2017	0.350309	0.202305	0.016769	9.63595	0.657811	0.341197	0.941516	0.0184748	9.52484	0.052015	0.145551	0.145551	58624	53.67	585.98	6906.3	340	1214.1	1627.67	746	83382	49.7	41.2	86090	148.83	1.45	650.217	81.93	43.51	31066	19582	5.7
Hunan	13	2018	0.337759	0.235814	0.018072	9.66298	0.669834	0.320553	0.926421	0.0188207	9.48652	0.053696	0.134976	0.134976	56239	55.78	627.1	6838	354	964.92	1595.2	781	72337	49.7	41.2	70505	134.54	1.66	838.67	102.66	49.64	33523	24155	5.5
Hunan	13	2019	0.341312	0.262057	0.019802	9.75923	0.678704	0.314738	0.98007	0.020817	9.99708	0.059523	0.119777	0.119777	57230	61.83	661.58	6716.1	348	990.22	1583.5	806	71922	49.7	41.2	54788	144.83	1.68	1086.71	62.11	60.7	40503	23584	6.2
Hunan	13	2020	0.350925	0.255896	0.02151	9.72213	0.687428	0.322005	1.02682	0.0227638	11.0977	0.063011	0.118807	0.118807	56042	61.45	737.62	6731.8	424	1025.13	1633.8	829	72523	49.7	41.5	33508	139.87	1.75	998.764	36.63	61.76	46038	27782	6.2
Hunan	13	2021	0.361977	0.280396	0.022337	9.7516	0.697	0.369445	1.00114	0.0244423	11.5372	0.062183	0.106631	0.106631	55677	61.98	739.92	6748.7	436	821.07	2200.88	970	70517	49.7	42.2	105596	134.98	1.86	1077.66	58.26	67.8	49682	31077	6.1
Hunan	13	2022	0.357134	0.311334	0.0241471	9.79069	0.701289	0.386414	1.10538	0.0256948	12.1935	0.063402	0.107159	0.107159	55338	63.2	820.61	6523.2	449	768.47	2199.05	986	68517	49.7	42.3	44320	136.98	2.2	1182.19	72.61	67.26	51038	39562	6.1
Hunan	13	2023	0.373752	0.363583	0.0252648	9.77033	0.710495	0.364048	1.13371	0.0272508	12.6254	0.0666833	0.107798	0.107965	57503	68.3	869.1	6355.7	499	889.532	2139.4	1053	67963	49.7	42	78664	142.49	2.55	1416.27	116.05	68.36	54607	45936	5.9
Jilin	14	2014	0.185578	0.0569007	0.009471	8.97599	0.505469	0.167533	0.704274	0.0204554	9.24103	0.057264	0.247075	0.247075	19891	20.61	206.44	1380	321	1550.62	417.54	364	30173	41.5	35.8	163707	61.16	1.13	80.6956	37.37	14.17	22813	3142	3.5
Jilin	14	2015	0.191637	0.0674786	0.010055	8.95185	0.522945	0.15737	0.800555	0.0219509	9.06169	0.056336	0.263849	0.263849	20612	21.42	245.81	1380.6	324	1769.95	419.62	425	30090	41.5	36.1	121203	73.01	1.2	112.459	38.23	18.64	24016	3186	3.6
Jilin	14	2016	0.198963	0.0702095	0.009452	8.96659	0.539858	0.14459	0.900315	0.0231094	9.59664	0.057658	0.249603	0.249603	20829	22.33	273.62	1380.9	352	1996.11	447.64	395	29995	41.5	35	98402	72.03	1.3	107.781	38.28	19.86	26079	3378	3.5
Jilin	14	2017	0.201812	0.0799511	0.008565	8.9609	0.557061	0.148123	0.945609	0.0232387	9.75552	0.060711	0.255493	0.255493	20828	22.43	279.22	1380.9	333	2195.72	456.89	388	29056	41.5	35.8	90702	70.69	1.5	156.1	35.35	21.14	28393	3516	3.7
Jilin	14	2018	0.169085	0.0919446	0.00763	8.97226	0.573463	0.140372	1.06713	0.0233636	9.73477	0.063322	0.257793	0.257793	22691	24.2	281.22	2607.3	334	584.033	507.76	376	28104	41.5	37.6	28298	70.24	1.85	156.696	45.15	23.43	30818	4205	3.7
Jilin	14	2019	0.161615	0.0860619	0.012653	9.01491	0.590693	0.142319	1.08955	0.0251329	10.1492	0.071641	0.257974	0.257974	22198	24.64	281.69	2548.1	252	539.471	498.63	300	27377	41.5	39.2	67771	71.75	1.96	115.822	38.33	21.51	33123	3922	3.3
Jilin	14	2020	0.160794	0.0857562	0.012956	9.04502	0.604368	0.15524	1.11904	0.027484	11.8858	0.080049	0.259778	0.259778	25616	27.29	300.2	2461.9	252	513.342	418.32	302	27429	41.5	40.4	8063	71.92	1.96	163.386	36.09	19.88	30995	4278	3
Jilin	14	2021	0.179404	0.0946997	0.013876	9.10286	0.614601	0.16648	1.07802	0.0298583	12.4062	0.08348	0.228864	0.228864	25344	27.67	279.72	2290.3	261	1077.04	598.31	321	26539	41.5	41.1	39423	61.08	2.16	151.95	36.45	21.19	40261	5086	3
Jilin	14	2022	0.169512	0.0953583	0.0143287	9.13651	0.620701	0.214149	1.13212	0.032341	13.0315	0.085497	0.227253	0.227253	25031	27.88	381.65	2262.6	266	610.441	543.95	322	27311	41.5	42.7	12582	58.07	2.3	104.85	38.12	22.12	42290	5864	3
Jilin	14	2023	0.165041	0.109395	0.0144977	9.10045	0.631301	0.177786	1.17048	0.0342481	13.4852	0.0954145	0.232697	0.232937	26161	29.42	361.89	2238.5	258	332.312	624.43	338	27620	41.5	42.8	21554	55.09	2.66	122.15	48.26	23.85	46408	6286	3
Jiangsu	15	2014	0.429795	0.266458	0.025394	9.49887	0.547716	0.335033	0.954892	0.0183187	11.4708	0.074245	0.120776	0.120776	31995	58.96	560.93	3797.5	699	3048.67	2730.41	2803	73537	15.2	42.6	485096	190.86	2.01	578.865	178.92	55.81	36443	18371	7.8
Jiangsu	15	2015	0.461856	0.270978	0.025689	9.48079	0.569734	0.27105	1.03047	0.0192641	11.659	0.080946	0.130948	0.130948	31925	61.89	649.31	4014.3	710	3449.67	2900.22	2782	74907	15.2	42.8	621741	196.06	2.01	560.105	169.74	60.44	39839	20741	7.8
Jiangsu	15	2016	0.483896	0.301768	0.026191	9.48466	0.591297	0.264907	1.10961	0.020013	11.6517	0.084076	0.128707	0.128894	32117	65.41	712.77	3984.4	703	3838.94	2786.43	2660	77054	15.2	42.9	747786	193.28	2.3	642.238	178.73	66.29	43600	28933	7.9
Jiangsu	15	2017	0.507122	0.319828	0.02632	9.47921	0.607894	0.283469	1.16075	0.0200867	12.9354	0.085894	0.127466	0.127466	32037	69.25	789.52	7619.1	679	4222.83	3059.81	2780	81720	15.2	43	447999	194.37	2.4	546.769	201.3	73.94	46356	37550	8
Jiangsu	15	2018	0.523945	0.372047	0.027047	9.46832	0.614568	0.290314	1.24165	0.0202521	15.1624	0.086665	0.132091	0.132091	33254	73.93	845.32	7721.7	645	3423.76	3286.7	2769	82333	15.2	43.1	811733	197.22	2.5	593.217	285.23	85.76	51389	44141	7.9
Jiangsu	15	2019	0.509271	0.396951	0.027898	9.34115	0.618642	0.290446	1.3223	0.0216099	15.8354	0.088924	0.15112	0.151121	34796	78.63	906.01	7848.8	658	3237.66	3360.58	2706	81572	15.2	43.4	599923	264.53	2.79	675.805	227.33	100.18	54362	44902	9.2
Jiangsu	15	2020	0.529511	0.396364	0.029264	9.33161	0.630511	0.303398	1.3697	0.022543	15.1329	0.091404	0.153612	0.153612	35747	82.33	1007.47	7967.7	756	3622.01	3326.03	2658	81418	15.2	43.5	531335	311.68	3.15	527.77	195.51	105.32	59413	47539	8.9
Jiangsu	15	2021	0.506918	0.396089	0.02955	9.3802	0.63943	0.340958	1.34041	0.0238928	15.9239	0.088318	0.14096	0.14096	36448	85.34	1183.71	8063.8	817	3345.43	4024.04	2669	77294	15.2	43.7	98229	271.01	3.48	443.33	183.17	111.21	62836	55633	8.9
Jiangsu	15	2022	0.517478	0.42689	0.0312139	9.39294	0.645394	0.370847	1.35171	0.0248657	16.7225	0.088984	0.138716	0.138716	37001	87.53	1442.51	8119.5	894	3325.24	3818.27	2654	71973	15.2	44.1	73382	246.78	4.03	551.95	228.6	109.18	66341	57846	8.7
Jiangsu	15	2023	0.537046	0.466403	0.0311674	9.38674	0.655341	0.35518	1.37754	0.0264003	17.4281	0.0925121	0.136656	0.136667	39536	91.1	1384.06	8133.3	935	3449.46	3807.54	2690	69019	15.2	44	194809	229.93	4.32	511.11	316.1	116.46	68351	63081	9
Jiangxi	16	2014	0.24827	0.0895586	0.009743	9.01071	0.4505	0.115434	0.784552	0.0174152	8.75913	0.084451	0.172553	0.174367	38873	28.08	338.45	1494.2	293	995.16	1161.26	610	56925	61.2	44.6	123466	60.03	1.46	251.697	67.8	13.53	25431	6084	3
Jiangxi	16	2015	0.258251	0.0962164	0.010355	8.98852	0.4702	0.123917	0.842477	0.0182136	9.85094	0.086446	0.183755	0.183715	38557	29.16	398.79	1530.4	310	1126.07	1186.16	610	57443	61.2	44.1	147833	68.9	1.5	261.326	45.58	20.09	28038	6586	3.8
Jiangxi	16	2016	0.26626	0.0956249	0.011207	8.99983	0.4878	0.117522	0.905825	0.0191737	10.0761	0.087582	0.184171	0.185189	38272	30.17	438.72	1807	356	1231.63	1283.6	591	57474	61.2	43.6	104485	70.49	1.6	176.011	31.41	25.58	32818	7479	4.2
Jiangxi	16	2017	0.301726	0.104945	0.012786	9.02079	0.5056	0.116931	0.942933	0.0203958	10.8436	0.088846	0.1844	0.18328	37791	31.78	492.59	4762.4	391	1354.79	1500.99	573	56255	61.2	45.2	106395	74.65	1.75	198.541	47.04	22.01	36511	9369	3.4
Jiangxi	16	2018	0.304395	0.128406	0.014132	9.02291	0.5224	0.109743	1.07022	0.0217032	11.055	0.101624	0.191813	0.184591	36545	32.58	585.47	4797.5	371	1053.08	1558.27	556	57261	61.2	45.9	205246	79.1	1.82	272.642	82.84	21.77	41298	10752	2.9
Jiangxi	16	2019	0.310003	0.130119	0.015523	9.07713	0.5401	0.105946	1.13071	0.0234289	11.6012	0.106913	0.187322	0.187322	37029	34.83	630.99	4782.4	389	1193.28	1401.69	585	55436	61.2	45.5	201243	87.6	1.88	264.283	67.45	24.14	44446	11180	3
Jiangxi	16	2020	0.309065	0.146042	0.016765	9.05113	0.554291	0.123648	1.20087	0.0250699	13.4875	0.100473	0.188604	0.188604	36716	36.78	642.36	4780	430	1321.59	1283.9	596	55724	61.2	46.4	93009	120.35	2.08	331.052	51.72	26.41	42422	14443	3.3
Jiangxi	16	2021	0.315948	0.164135	0.016954	9.05834	0.564505	0.139548	1.2254	0.027182	13.9894	0.097155	0.166153	0.166153	36764	38.17	643.27	4689.1	496	1346.2	1442.7	587	51396	61.2	46.9	87284	117.32	2.38	368.46	66.69	27.54	45092	17659	3.2
Jiangxi	16	2022	0.317146	0.18877	0.0174016	9.06832	0.570604	0.146849	1.3707	0.0285991	14.5501	0.100952	0.173555	0.173555	35683	39.08	707.78	4648.2	524	1198.29	1463.83	597	54957	61.2	46.6	72560	123.37	2.53	474.95	75.6	29.48	45341	23553	3.2
Jiangxi	16	2023	0.330302	0.209562	0.0192311	8.99198	0.580846	0.137234	1.42487	0.0301192	14.8903	0.100707	0.186912	0.187081	40129	43.91	718.51	4527.4	520	1326.51	1522.43	706	55080	61.2	46.9	79371	121.16	2.85	422.23	108.9	30.82	49234	28338	3.3
Liaoning	17	2014	0.241059	0.117239	0.015202	9.23074	0.557301	0.0936134	0.940398	0.0244102	10.2546	0.081697	0.180215	0.180295	35441	33.92	273.61	2387.2	253	766.69	1050.45	1138	44530	39.2	40.1	382184	92.6	1.65	253.984	50.02	24.52	27238	8745	5.3
Liaoning	17	2015	0.216289	0.113432	0.012676	9.22186	0.5718	0.0935011	1.00701	0.0241128	11.2338	0.087483	0.20754	0.20754	35236	34.85	281.96	2396.2	216	604.01	950.05	1142	44583	39.2	40.3	189950	88.59	1.69	181.669	50.33	25.37	30660	9416	5.1
Liaoning	17	2016	0.20306	0.105334	0.016754	9.24388	0.585699	0.0784433	1.06144	0.0238199	11.5746	0.096178	0.19663	0.198867	36131	36.57	307.31	2376	143	376.68	933.08	1165	44623	39.2	36.4	193853	84.7	1.7	83.6045	55.25	26.37	29453	10218	5
Liaoning	17	2017	0.204332	0.107895	0.018364	9.25173	0.598801	0.0840229	1.14499	0.023728	12.2319	0.108536	0.191703	0.186219	35767	38.09	336.63	2277.5	133	460.57	955.79	1238	44631	39.2	40.7	130471	86.44	1.75	95.9516	50.6	26.15	32444	11215	4.7
Liaoning	17	2018	0.216167	0.110574	0.018174	9.28092	0.61	0.0831176	1.18926	0.0243062	12.4933	0.097649	0.184377	0.184377	36029	39.19	350.62	3968.8	133	579.296	973.31	1325	41294	39.2	39.9	69238	71.59	1.8	62.6151	75.34	26.6	34072	12712	4.1
Liaoning	17	2019	0.220799	0.113817	0.020412	9.36127	0.618299	0.0867997	1.22291	0.0253214	13.0713	0.103438	0.173915	0.173915	34238	39.67	364.54	3894.7	139	623.89	1010.25	1321	39400	39.2	40.8	121547	85.98	1.85	47.5108	57.91	31.27	37557	11952	4.5
Liaoning	17	2020	0.21719	0.118711	0.02186	9.35911	0.632228	0.0998374	1.43956	0.0281445	14.587	0.091703	0.194342	0.194342	34131	40.15	413.52	3867.5	147	492.77	854.76	1309	40851	39.2	41.7	98020	89.73	2.15	46.8253	39.19	39.03	37708	14359	4.4
Liaoning	17	2021	0.224502	0.126865	0.021767	9.37901	0.640902	0.10453	1.35132	0.0291544	15.424	0.093881	0.158632	0.158632	33051	41.77	399.25	3808.3	156	566.28	1130.18	1387	38728	39.2	41.8	120759	84.36	2.42	49.12	53.52	36.63	39376	15183	4.3
Liaoning	17	2022	0.219617	0.130136	0.0214294	9.40884	0.646646	0.117454	1.41286	0.030332	16.293	0.092633	0.160489	0.160489	32679	42.55	466.59	3748.6	165	592.7	1038.47	1389	38522	39.2	40.9	46202	89.06	2.62	37.77	62.49	34.14	39726	16319	3.8
Liaoning	17	2023	0.222411	0.143483	0.0238856	9.38861	0.654676	0.11572	1.50947	0.0315159	16.9476	0.110088	0.166639	0.16658	34137	44.26	425.97	3721.7	172	528.072	1102.44	1419	38508	39.2	41.1	61548	88.12	2.69	76.45	83.07	34.73	39051	17812	3.9
Neimenggu	18	2014	0.183779	0.0870139	0.006873	9.12177	0.489799	0.0731773	0.962799	0.017188	10.8723	0.07316	0.185572	0.185572	23426	20.3	227.78	998.1	72	280.48	533.42	1180	36824	22.1	39.8	775439	91.9	1.66	184.287	29.36	19.41	30669	3357	3.5
Neimenggu	18	2015	0.158374	0.0886266	0.00763	9.10687	0.507899	0.0639496	1.03626	0.0178473	11.2233	0.069969	0.19821	0.19821	23886	21.25	257.15	1008.1	73	316.53	587.21	1193	36823	22.1	39.2	438935	95.81	1.7	135.479	38.28	21.17	31068	3722	3.5
Neimenggu	18	2016	0.156681	0.0996024	0.008137	9.11786	0.526999	0.0564983	1.1587	0.0184906	11.8897	0.073963	0.200916	0.200916	24002	22.11	284.63	1019.8	75	313.62	531.46	1195	35865	22.1	39.9	406191	89.25	1.75	210.536	45.09	23.04	31807	4575	3.5
Neimenggu	18	2017	0.168684	0.111675	0.008221	9.1127	0.546199	0.0719194	1.2905	0.0191949	12.1719	0.082979	0.202619	0.203068	24218	23.31	323.48	2161.5	65	344.982	517.47	1194	35215	22.1	40.2	421211	116.79	1.8	231.239	47.44	25.86	30549	5531	3.7
Neimenggu	18	2018	0.158031	0.11039	0.007474	9.10956	0.5609	0.0846521	1.39106	0.019997	12.4867	0.090683	0.205338	0.205882	24610	24.14	315.62	2164.4	51	170.141	553.25	1197	36462	22.1	40.6	341327	109.27	1.85	109.392	70.04	23.3	35832	7343	3.3
Neimenggu	18	2019	0.152208	0.110492	0.008587	9.12413	0.5745	0.10868	1.35344	0.0211913	13.1437	0.095787	0.202113	0.202113	24564	24.93	322.18	2178.4	56	157.302	559.37	1197	37744	22.1	40.5	254401	119.34	2.02	92.586	59.29	25.3	34813	8314	3.2
Neimenggu	18	2020	0.147694	0.108389	0.009278	9.17685	0.587653	0.117362	1.33879	0.0227284	14.8124	0.096902	0.201121	0.201121	24549	25.48	375.05	2183.9	58	178.514	545.8	1200	40218	22.1	40.5	154407	123.64	2.16	77.4102	45.39	25.92	34835	8950	3.2
Neimenggu	18	2021	0.167743	0.115519	0.009265	9.20066	0.597102	0.119974	1.31847	0.024103	15.4674	0.093086	0.180741	0.180741	24948	26.17	362.73	2192.2	63	208.652	690.59	1230	39650	22.1	42	330854	107.33	2.51	75.71	48.45	26.21	39423	10279	3.1
Neimenggu	18	2022	0.15242	0.121412	0.00904688	9.21194	0.603119	0.148626	1.39987	0.0255164	16.1185	0.095325	0.184745	0.184745	25062	26.78	433.78	2169.9	73	222.872	670.48	1240	39248	22.1	41.9	110308	108.38	2.64	74.04	56.78	28.74	39834	10954	2.9
Neimenggu	18	2023	0.159867	0.135372	0.00963314	9.19445	0.611602	0.124004	1.41152	0.0270706	16.4635	0.0976413	0.191573	0.191641	25685	28.41	473.25	2158.7	77	159.347	748.4	1267	39173	22.1	42.2	160052	130.2	2.81	57.31	70.49	29.03	41053	12580	3
Ningxia	19	2014	0.0443993	0.024701	0.008669	9.7347	0.6862	0.970068	1.03989	0.0156167	8.27326	0.046367	0.134975	0.134256	4255	5.07	65.27	578.6	17	30.15	224.08	122	11389	12.6	38	272967	16.02	2.07	22.4971	10.8	4.74	24796	1149	0.9
Ningxia	19	2015	0.0303905	0.0324599	0.008752	9.72894	0.6951	0.852176	1.10955	0.0158966	7.3715	0.046534	0.176176	0.17165	4288	5.26	74.11	584.8	17	38.77	211.21	131	11126	12.6	37.9	104318	20.97	2.2	20.7227	8.68	6.62	28980	1268	1.1
Ningxia	19	2016	0.0449345	0.0391623	0.009445	9.7609	0.7015	0.772289	1.2159	0.015896	7.69323	0.048825	0.166299	0.163651	4254	5.62	82.03	594	16	54.84	188.98	142	11173	12.6	40.4	242101	25.23	2.3	45.2527	10.12	6.7	31258	1520	1
Ningxia	19	2017	0.0334098	0.0439674	0.011307	9.79205	0.7074	0.741624	1.28451	0.015862	7.74679	0.053162	0.167632	0.164077	4271	6.2	97.98	618.2	17	60.324	197.72	166	11330	12.6	40.4	85551	22.82	2.5	55.7337	11.61	6.87	32444	1606	1
Ningxia	19	2018	0.035556	0.0510454	0.012301	9.80742	0.7181	0.718027	1.32156	0.0158989	8.26346	0.058372	0.161694	0.157379	4450	6.58	105.55	626.2	22	53.6429	233.6	184	12809	12.6	40.5	79088	23.33	2.8	47.6991	16.46	7.08	35359	1647	0.9
Ningxia	19	2019	0.0357412	0.0534147	0.014541	9.8494	0.7265	0.662226	1.38968	0.0164465	8.57887	0.06106	0.160655	0.160185	4397	6.86	106.49	633.7	24	43.5502	249.56	222	12814	12.6	41.3	62335	25.85	3.07	22.6991	14.03	6.89	37024	2085	0.8
Ningxia	19	2020	0.0371837	0.056706	0.015212	9.77305	0.741523	0.635466	1.42588	0.019013	8.58089	0.05889	0.157373	0.15682	4574	7.2	118.57	658.8	24	49.4037	234.3	231	12755	12.6	42	60458	29.43	3.07	17.5484	13.29	9.12	37573	2472	1
Ningxia	19	2021	0.0623061	0.0610596	0.015576	9.81261	0.7463	0.660355	1.36837	0.0200237	9.12014	0.060175	0.146716	0.146716	4571	7.31	110.72	663.4	27	997.122	269.51	239	12024	12.6	42	65360	24.39	3.05	16.99	15.61	8.76	43668	2919	0.9
Ningxia	19	2022	0.0708586	0.0642015	0.0156579	9.83192	0.747851	0.646832	1.35959	0.0211022	9.59566	0.055426	0.143535	0.143535	4607	7.43	137.44	662.8	28	1373.04	252.04	242	11826	12.6	42.2	41201	25.76	3.16	15.14	18.1	8.71	44261	3094	0.9
Ningxia	19	2023	0.0684739	0.0729355	0.0176509	9.83464	0.754211	0.613013	1.3905	0.0204738	9.96338	0.061743	0.136556	0.136437	4863	7.81	146.46	666.6	28	985.007	331.45	244	11806	12.6	42.4	107027	25.76	3.39	14.16	22.5	7.99	49635	3590	0.8
Qinghai	20	2014	0.0185277	0.0278448	0.006219	8.94731	0.465409	0.183314	1.17164	0.0147149	9.5351	0.066116	0.222026	0.222026	6241	4.64	80.13	190.4	29	62.51	169.15	205	13086	5.8	31.6	74508	34.16	1.71	20.2485	10.36	4.74	30022	1056	0.9
Qinghai	20	2015	0.0157734	0.0286037	0.004793	8.93931	0.479942	0.21504	1.26904	0.0156142	9.76318	0.068247	0.24195	0.24195	6223	4.84	99.43	195.2	29	63.53	161.61	210	13115	5.8	29.8	49343	33.6	1.75	27.1522	5.47	5	31282	1183	0.9
Qinghai	20	2016	0.0214629	0.0380461	0.005441	8.95575	0.492485	0.196292	1.36903	0.0166831	9.69344	0.073804	0.242482	0.242482	6291	4.97	103.06	196.7	30	63.58	147.61	235	13131	5.8	31.1	96249	33.32	1.8	44.7077	6.4	5.4	39689	1301	0.8
Qinghai	20	2017	0.0198664	0.0451425	0.006824	8.89663	0.505808	0.219657	1.4294	0.0176625	9.74619	0.080129	0.264994	0.240659	6375	5.61	125.21	549	30	48.2908	184.04	255	12821	5.8	32.6	15285	37.58	1.85	62.9769	8.17	6.82	40956	1992	0.9
Qinghai	20	2018	0.0231002	0.050987	0.006036	8.92542	0.518294	0.210049	1.48126	0.0190459	10.0265	0.091372	0.260938	0.260938	6396	5.94	141.6	555.3	28	59.3977	163.67	256	14454	5.8	33.9	23118	35.49	1.9	106.852	10.57	6.67	43044	1766	0.8
Qinghai	20	2019	0.0253939	0.0636871	0.006935	8.9106	0.529707	0.221606	1.53284	0.0216058	10.1674	0.098426	0.275506	0.275507	6513	6.2	148.23	557.9	24	28.1416	164.31	277	14936	5.8	35.2	38903	42.39	2.01	156.527	8.12	6.32	50160	1865	0.8
Qinghai	20	2020	0.0241136	0.0569453	0.007091	8.91284	0.542074	0.219561	1.62174	0.0235943	12.1973	0.094193	0.278899	0.278898	6407	6.43	172.09	563.3	25	23.0467	164.18	278	15729	5.8	35.9	2897	45.93	2.57	88.7416	7.64	7.06	39187	2107	0.8
Qinghai	20	2021	0.0253797	0.0550185	0.008001	8.95095	0.550725	0.234653	1.48509	0.0262259	12.5893	0.096905	0.234694	0.234694	6408	6.68	176.33	567	26	24.0663	209.63	275	16462	5.8	34.8	11826	36.99	2.64	37.62	7.61	7.26	43020	2418	0.8
Qinghai	20	2022	0.0253521	0.0552186	0.00798939	8.98366	0.556568	0.246583	1.48496	0.0278879	13.1337	0.098309	0.224073	0.224073	6376	6.7	177.44	559.6	26	22.4473	173.86	276	16465	5.8	36.5	1986	37.96	2.72	29.27	8.56	6.89	42837	2639	0.7
Qinghai	20	2023	0.0301206	0.0630482	0.00826853	8.9772	0.567834	0.255135	1.54751	0.0295047	13.8099	0.102309	0.224295	0.22434	6950	7.27	197.72	567.1	24	12.2352	220.78	282	16914	5.8	36.6	32293	43.59	2.77	29.85	10.64	8.47	46054	3025	0.9
Shandong	21	2014	0.624587	0.263767	0.021944	9.25512	0.53337	0.28252	2.21331	0.0192949	7.65826	0.057479	0.314147	0.318857	77012	83.85	605.67	3988	782	3736.4	2800.76	2308	128569	17.5	42.8	1416464	127.75	1.72	860.167	192.4	44.84	36948	13593	7.1
Shandong	21	2015	0.646038	0.253888	0.022653	9.23591	0.548922	0.23296	2.28338	0.0193545	8.44233	0.072704	0.334731	0.331914	77259	85.57	701.43	9235.8	828	4179.3	2818.52	2310	128391	17.5	42.3	945934	137.26	1.79	754.986	157	49.18	42204	15590	7
Shandong	21	2016	0.68999	0.277718	0.023022	9.25397	0.567114	0.184293	2.50166	0.0193208	8.2489	0.071519	0.339603	0.336531	76997	87.41	790.19	9188.8	800	4673.67	2854.59	2310	133819	17.5	42.3	1264063	137.47	1.82	829.038	167	54.2	45784	21732	7
Shandong	21	2017	0.680747	0.310242	0.024135	9.2819	0.580546	0.155739	2.54757	0.0190844	8.19372	0.071493	0.323576	0.321058	79050	91.79	829.27	9295.7	761	4425.56	3152.77	2372	136066	17.5	42.1	1130995	141.9	1.87	975.992	181.98	57.99	48460	27862	7.1
Shandong	21	2018	0.609239	0.358338	0.02149	9.30545	0.591361	0.17159	2.72681	0.0192668	8.21363	0.07052	0.350017	0.344412	81470	96.14	885.15	9437.1	770	2907.7	3210.18	2443	129035	17.5	41.8	675118	153.52	1.91	1031.51	252.4	60.03	52010	37583	7.1
Shandong	21	2019	0.604748	0.348972	0.021032	9.3435	0.593698	0.170208	2.92314	0.0208442	9.31973	0.066175	0.350089	0.350091	83616	100.06	912.07	9569.6	546	2449.55	3015.88	2421	133795	17.5	41.8	954348	189.5	2.35	890.753	201.48	60.17	52679	43350	6.9
Shandong	21	2020	0.584125	0.35929	0.022999	9.29905	0.602703	0.168367	3.13188	0.0227372	10.4303	0.074179	0.356529	0.356529	84872	102.79	1045.5	9697.8	597	2632.06	2844.19	2422	135173	17.5	41.6	519487	170.11	2.6	998.409	148.92	72.81	53455	50216	7.5
Shandong	21	2021	0.581105	0.369674	0.023403	9.35014	0.609529	0.224172	3.23082	0.0240294	10.8148	0.075663	0.304449	0.304449	85715	105.57	1092.72	9732.4	592	2928.87	3385.86	2406	117906	17.5	43	376918	180.36	2.8	870.61	166.75	80.31	50325	55878	8
Shandong	21	2022	0.583692	0.377559	0.0249375	9.39959	0.614866	0.293076	3.1811	0.0251315	11.2886	0.063855	0.307613	0.307613	86026	107.88	1234.1	9633.1	675	2767.63	3232.42	2433	119308	17.5	43.8	291917	167.47	2.9	801.83	200.95	85.99	48748	58476	7.9
Shandong	21	2023	0.589602	0.418141	0.0237691	9.41378	0.624727	0.307206	3.17245	0.0261361	11.6919	0.0659236	0.297828	0.298937	88186	113.59	1253.98	9654.3	756	2270.73	3392.54	2499	122300	17.5	43.9	281548	157.42	3.59	647.88	290.95	87.96	54024	67410	8
Shanxi	22	2014	0.174088	0.0754842	0.011925	9.11383	0.597448	0.400865	1.01238	0.0227276	14.1243	0.069954	0.231682	0.225957	40777	28.93	243.94	1101.2	84	166.24	788.03	854	58110	20.5	40.1	311477	63.95	1.3	171.343	19	19.45	21787	6073	4.9
Shanxi	22	2015	0.174413	0.0852406	0.010381	9.10694	0.614748	0.289149	1.07725	0.023342	13.2921	0.073842	0.241263	0.236401	41002	29.49	290.71	1113.8	89	171.6	760.6	887	58238	20.5	40.1	278738	73.08	1.4	195.372	20.84	21.67	24893	7360	4.6
Shanxi	22	2016	0.180334	0.0897395	0.010162	9.12693	0.633349	0.231276	1.16165	0.0235531	13.9671	0.082055	0.225574	0.222039	42204	31.13	300.86	1121.2	82	180.7	803.2	929	58919	20.5	40.5	300742	72.64	1.5	192.925	23.29	22.55	23396	10128	4.6
Shanxi	22	2017	0.218958	0.0888867	0.009546	9.12919	0.649952	0.224096	1.22238	0.0237564	14.2795	0.082239	0.223235	0.22237	42490	31.9	321.34	3215.3	89	198.77	863.23	937	59018	20.5	40.6	515241	71.92	1.7	61.6113	34.93	24.11	26299	12183	4.4
Shanxi	22	2018	0.210818	0.108067	0.010452	9.11766	0.66605	0.242203	1.28564	0.0241163	14.4712	0.086238	0.222998	0.210338	42079	33.09	358.99	3266.9	89	204.733	809.59	965	59737	20.5	41.3	387185	92.85	1.83	110.225	42.84	26.66	27389	13635	4.7
Shanxi	22	2019	0.217755	0.105985	0.011231	9.2049	0.682352	0.245332	1.34819	0.0261888	15.3456	0.092682	0.20536	0.20536	42162	34.17	366.68	3266.4	99	233.584	866.54	985	58002	20.5	42.3	426034	112.24	1.89	112.641	31.08	25.9	23244	15417	4.4
Shanxi	22	2020	0.210242	0.118029	0.011956	9.20479	0.694653	0.25942	1.33088	0.0285323	17.0761	0.096941	0.195736	0.195434	41140	35.14	433.55	3245.1	106	225.95	891.01	1012	58978	20.5	43.9	284910	112.31	2.16	98.2662	24.41	27.44	31191	17997	4.6
Shanxi	22	2021	0.194046	0.125498	0.01115	9.23532	0.703246	0.280948	1.3317	0.0312173	17.7577	0.094553	0.173337	0.173337	41007	36.29	416.78	3246	113	252.013	1094.2	1037	54638	20.5	43.7	76071	97.04	2.41	84.32	36.55	28.57	33761	20439	4.4
Shanxi	22	2022	0.189563	0.13504	0.0106744	9.25326	0.709642	0.287158	1.4045	0.0331808	18.3022	0.092646	0.167969	0.167969	39661	36.44	495.05	3222.7	125	280.08	995.14	1040	47766	20.5	44	43484	107.98	2.56	125.72	43.25	28.27	34611	20674	4.1
Shanxi	22	2023	0.203922	0.148264	0.0110456	9.22893	0.716748	0.237401	1.39942	0.0344782	18.9077	0.0997837	0.175963	0.175963	37849	37.48	516.56	3186.1	136	281.123	1088.33	1087	44742	20.5	42.9	213171	117.16	2.65	106.36	59.38	30.93	36199	23132	4.2
Shaanxi	23	2014	0.213696	0.0903075	0.020733	8.90405	0.465045	0.149264	0.938942	0.0163202	13.9895	0.077981	0.238171	0.235247	37247	33.63	313.45	1246.2	182	473.88	782.89	589	55777	43.1	40.5	334478	93.23	1	203.573	41.07	21.27	25549	6322	4.5
Shaanxi	23	2015	0.214125	0.108896	0.021816	8.88035	0.482674	0.105076	1.02244	0.0169339	12.9394	0.078579	0.249475	0.2471	37030	34.99	369.38	1247.3	188	538.33	828.55	606	54874	43.1	40.6	279915	103.09	1.03	273.603	43.35	26.51	28439	7052	5
Shaanxi	23	2016	0.211072	0.128063	0.021627	8.89683	0.500061	0.0988297	1.17381	0.0175324	13.6962	0.079027	0.243176	0.241679	36598	37.26	381.66	1248	196	607.19	888.84	623	54292	43.1	40.1	194913	125.85	1.07	348.822	55.42	27.75	29999	7690	5
Shaanxi	23	2017	0.215326	0.145018	0.021048	8.93443	0.517795	0.121313	1.30917	0.0180927	13.9297	0.081598	0.235119	0.229382	35861	39.38	418.27	1251	205	738.116	996.39	604	53108	43.1	39.9	172274	121.95	1.2	391.759	65.83	31.87	31957	8848	5.6
Shaanxi	23	2018	0.239049	0.177504	0.021786	8.95322	0.535032	0.138698	1.39614	0.0188042	14.9889	0.088804	0.238642	0.226271	35300	41.09	455.31	3885.9	208	769.601	1029.35	625	54057	43.1	38.8	167776	126.11	1.4	545.164	83.07	33.47	34424	13799	5.6
Shaanxi	23	2019	0.257073	0.191498	0.022664	9.01743	0.553586	0.146411	1.41776	0.0198982	15.7382	0.100053	0.221988	0.221988	35404	43.56	466.29	3960.8	228	785.379	1137.69	666	53534	43.1	39.3	294610	127.58	1.87	680.585	53.32	37.64	37815	13420	5.7
Shaanxi	23	2020	0.248058	0.201584	0.024151	9.0253	0.567336	0.166245	1.4532	0.0215136	16.9317	0.096444	0.230429	0.230428	34983	44.53	509.17	3899.7	243	630.783	1059.29	688	54117	43.1	40.8	194957	140.57	1.97	729.179	45.92	38.27	40147	15199	5.6
Shaanxi	23	2021	0.246473	0.220507	0.02351	9.04969	0.578201	0.173537	1.4274	0.0229431	17.582	0.096287	0.208273	0.208273	34971	44.59	565.72	3891.6	246	805.341	1331.73	741	50629	43.1	41.8	64414	161.76	2.15	753.24	59.64	40.52	44631	15777	5.5
Shaanxi	23	2022	0.238547	0.213287	0.0234815	9.07336	0.583497	0.179041	1.45951	0.0244984	18.1248	0.094403	0.209951	0.209951	34779	45.59	664.04	3668.3	241	713.048	1094.62	719	50139	43.1	42.6	18380	137.13	2.53	557.4	74.06	41.93	44681	20461	5.4
Shaanxi	23	2023	0.250654	0.223941	0.0242079	9.07324	0.594897	0.159501	1.53799	0.0258616	18.4629	0.103386	0.211744	0.211726	35133	47.1	679.03	3730.6	245	827.865	1244.7	752	51154	43.1	43	56083	136.51	2.55	512.81	101.08	42.71	46817	23999	5.2
Shanghai	24	2014	0.117696	0.139298	0.036574	8.68066	0.402399	0.0721306	1.20291	0.0125211	9.22248	0.061483	0.382328	0.382328	4984	20.17	264.75	1678.5	198	584.83	652.55	1027	13163	14	38.4	177859	86.38	1.74	104.697	86.2	56.18	36770	6864	5.7
Shanghai	24	2015	0.125444	0.137836	0.037262	8.70395	0.429601	0.0722131	1.21	0.0135086	9.47867	0.058059	0.375099	0.375099	5016	20.84	303.46	1719.2	199	623.8	776.4	1035	13189	14	38.5	211726	108.22	1.76	108.044	38.21	65.98	42029	7315	5.6
Shanghai	24	2016	0.158125	0.152604	0.037238	8.71831	0.455599	0.0321042	1.22223	0.0152714	9.62393	0.060738	0.361931	0.363235	5016	21.71	383.1	1806.7	197	672.43	880.5	1039	13195	14	38.6	519488	113.34	1.83	107.144	30.5	81.05	48177	7621	6
Shanghai	24	2017	0.157231	0.182007	0.039343	8.76096	0.477599	0.0405062	1.32819	0.0165054	9.94867	0.065628	0.340638	0.340638	5144	22.78	412.18	1839.8	197	769.88	959.6	1009	13054	14	39.1	448240	191.32	1.96	56.9074	32.14	94.85	53770	8172	6.4
Shanghai	24	2018	0.130192	0.198083	0.041591	8.76327	0.4954	0.0327692	1.39679	0.017988	11.3406	0.078525	0.339695	0.339695	5293	23.82	470.12	1866.1	203	844.37	1000.91	1038	13735	14	36.2	80827	186.52	2.23	60.3241	46.03	99.41	58022	12599	5.9
Shanghai	24	2019	0.155544	0.222572	0.039957	8.80854	0.5148	0.0270199	1.42633	0.0198986	11.5808	0.08625	0.354739	0.35474	5597	24.87	493.44	1889.1	211	952.01	1020.39	1066	13596	14	36.8	299377	179.87	2.31	79.9142	43.06	122.61	61619	12802	7.5
Shanghai	24	2020	0.144466	0.221625	0.041748	8.76573	0.53152	0.0305507	1.44619	0.0217781	11.5566	0.085358	0.321963	0.321963	5897	26.14	545.06	1943.2	226	1028	934.48	1114	13601	14	37.3	90711	161.26	2.4	103.019	38.18	105.9	81986	13669	6
Shanghai	24	2021	0.16191	0.235274	0.04211	8.7824	0.5433	0.0333208	1.44182	0.0228868	11.7628	0.076192	0.285403	0.285403	6308	28.1	633.12	1978.5	239	1097.33	1499.9	1159	13520	14	37.7	110942	156.42	2.44	111.26	44.77	108.39	93524	13791	6
Shanghai	24	2022	0.199603	0.240026	0.0443775	8.79981	0.548237	0.0364701	1.43142	0.0232028	12.1241	0.076577	0.29018	0.29018	6404	28.84	1308.26	1989.6	252	1151.37	1243.71	1191	14912	14	38.1	274105	162.18	2.51	103.92	45.11	108.08	98606	14793	5.6
Shanghai	24	2023	0.173997	0.262151	0.0446383	8.78865	0.5594	0.0363567	1.46449	0.0234722	12.8167	0.0940067	0.296639	0.296597	6514	29.77	881.74	2004.1	255	1239.89	1387.68	1192	14666	14	37.8	80711	152.7	2.61	94.67	79.4	115.24	106607	16259	5.6
Sichuan	25	2014	0.380882	0.130143	0.015746	8.8861	0.4121	0.129523	1.2383	0.0124006	8.72192	0.074918	0.346322	0.346322	81070	62.69	584.1	2576.5	403	1125.59	2726.47	928	116370	38	37.5	232452	135.65	0.9	183	40.27	32.37	33485	15232	6.3
Sichuan	25	2015	0.37931	0.137677	0.016733	8.86416	0.429294	0.101966	1.34549	0.0131804	8.40604	0.079573	0.346044	0.346044	80109	64.65	686.42	2650.7	415	1193.56	2776.93	937	115384	38	38.7	118259	139.41	1	203.595	45.44	35.56	34103	15893	6.1
Sichuan	25	2016	0.408566	0.148709	0.017047	8.8636	0.446397	0.0807609	1.46085	0.0140389	8.37548	0.082967	0.339378	0.339378	79513	67.04	772.24	5056.8	444	1315.73	2823.65	951	113387	38	39.9	116049	145.2	1.1	234.746	47.61	38.32	36289	17190	6.1
Sichuan	25	2017	0.442858	0.192993	0.017248	8.87511	0.462902	0.0856525	1.55589	0.0150416	8.40112	0.088897	0.348855	0.348855	80481	70.99	831.46	7714.8	455	1447.3	3055.34	940	113042	38	40	126934	142.46	1.12	319.121	136.38	44.71	38730	17780	6.3
Sichuan	25	2018	0.459259	0.209284	0.01812	8.87784	0.474399	0.0946247	1.52934	0.0162598	9.57458	0.08896	0.339745	0.339745	81537	74.63	880.89	8637.1	471	1331.91	3060.09	980	115402	38	40.5	163097	154.91	1.16	570.46	84.85	44.36	40273	26469	5.5
Sichuan	25	2019	0.467758	0.240577	0.018684	9.06189	0.486699	0.100082	1.50435	0.0183284	9.88277	0.088811	0.291516	0.291515	83756	79.34	943.27	8616.9	489	1420.02	3135.07	1039	111669	38	41.8	123260	196.48	1.52	658.196	89.31	47	48821	25914	5.5
Sichuan	25	2020	0.47141	0.252669	0.021714	9.10629	0.500371	0.10991	1.49705	0.0204193	10.7463	0.092149	0.2844	0.2844	82793	82.45	1030.52	8591.7	509	1367.88	3140.33	1059	90085	38	42.5	244414	229.27	1.58	708.114	73.76	52.8	44103	26918	6.3
Sichuan	25	2021	0.468402	0.302136	0.022553	9.13822	0.51049	0.108785	1.44624	0.0222623	11.2748	0.090186	0.244388	0.244389	80249	86.54	1044.14	8586.2	537	1558.5	3420.26	1116	86659	38	43.1	81009	210.47	2.07	907.8	124.19	62.16	49186	26974	6.8
Sichuan	25	2022	0.456919	0.341295	0.02141	9.15982	0.517153	0.114402	1.42623	0.0234456	11.6673	0.096315	0.231393	0.231393	74041	88.75	1170.92	8393.9	545	1210.95	3237.13	1134	93727	38	43.5	42088	202.18	2.28	864.23	144.26	72.75	51784	46780	7.3
Sichuan	25	2023	0.477814	0.40787	0.0230466	9.15285	0.52921	0.0863083	1.51694	0.0243334	11.95	0.100515	0.224178	0.224187	74975	92.61	1231.9	8132.8	564	1456.27	3299.25	1104	93547	38	44.2	144298	213.25	2.53	1159.79	194.71	77.69	51585	58413	7.3
Tianjin	26	2014	0.0775503	0.0756925	0.029547	9.14032	0.53018	0.0965922	0.750757	0.0287327	10.6118	0.096545	0.223997	0.227697	4990	11.17	161.33	1023.6	102	466.11	389.06	569	10959	12.1	34.9	220923	47.87	2	85.0753	42.63	16.28	40413	3179	2.1
Tianjin	26	2015	0.0833286	0.085104	0.030849	9.08275	0.547322	0.106128	0.881114	0.0285933	10.3494	0.104186	0.24282	0.244489	5223	11.81	195.02	1054.1	100	486.2	443.44	574	10903	12.1	36.4	240072	51.73	2.08	93.3115	36.39	19.74	45666	4821	2.2
Tianjin	26	2016	0.0739706	0.0971156	0.030043	9.08289	0.564017	0.104442	0.947982	0.0277827	10.7422	0.109601	0.226261	0.230465	5443	12.26	203.23	1066.8	100	519.4	433.25	585	10843	12.1	37.2	103597	57.16	2.12	119.695	30.18	23.94	51602	7533	2.1
Tianjin	26	2017	0.0731049	0.109302	0.02473	9.12803	0.580686	0.126408	0.950979	0.0273924	11.0967	0.114419	0.220706	0.225077	5539	12.96	182.1	1088.5	90	571.34	549.55	587	10591	12.1	36.8	78305	57.94	2.15	92.3271	33.64	30	55824	10716	2.5
Tianjin	26	2018	0.0722407	0.107293	0.026178	9.15842	0.59654	0.147332	0.971566	0.0268329	11.1602	0.108254	0.216972	0.221471	5686	13.25	192.76	1116.7	91	519.46	484.23	601	9864	12.1	38	72449	52.92	2.2	47.133	49.04	30.07	58991	7395	2.3
Tianjin	26	2019	0.081116	0.100769	0.032825	9.15458	0.61283	0.13649	1.02064	0.0284483	12.0466	0.113224	0.221707	0.221707	5962	13.92	197.86	1137	97	572.84	547.86	624	10767	12.1	37.5	125944	46.41	2.26	25.6349	32.88	36.43	58002	7684	2.1
Tianjin	26	2020	0.0777334	0.0959807	0.034438	9.13039	0.626648	0.14476	1.11606	0.0305942	13.3234	0.119328	0.226505	0.226505	5838	14.32	175.49	1164.1	114	599.71	363.76	637	12396	12.1	37.6	74511	34.01	2.5	47.6373	28.75	24.84	57636	9625	1.7
Tianjin	26	2021	0.0779565	0.113096	0.036593	9.1975	0.636318	0.156674	0.976739	0.0324557	13.9961	0.117055	0.203658	0.20149	6076	15.25	182.58	1175	125	626.58	503.09	673	12345	12.1	38.3	10076	36.97	2.81	26.73	46.85	24.6	66054	10486	1.7
Tianjin	26	2022	0.0834089	0.111216	0.0348627	9.25032	0.64004	0.146409	0.898903	0.0329727	14.6799	0.120933	0.206299	0.206299	6282	15.5	176.61	1176.4	127	705.384	485.32	674	11634	12.1	38.4	51454	29.78	2.84	18.92	61.73	19.85	63950	11193	1.4
Tianjin	26	2023	0.0937293	0.119434	0.0357334	9.23893	0.651569	0.12001	0.937675	0.0333047	15.2308	0.122826	0.212368	0.212539	6799	16.54	211.48	1183.6	124	691.366	544	701	11474	12.1	38.2	141383	30.63	2.94	12.64	74.84	18.45	67582	11553	1.4
Xinjiang	27	2014	0.103414	0.0690819	0.005301	8.75922	0.422813	0.0814273	1.06237	0.0178704	8.93358	0.074656	0.371736	0.371736	18873	19.96	202.32	885.1	29	28.46	593.4	791	40422	4.9	36.8	316542	74.32	1.5	69.9168	28.46	15.56	34479	3628	3
Xinjiang	27	2015	0.093871	0.0728225	0.005577	8.67468	0.442434	0.0755397	1.32426	0.0178557	9.36416	0.086709	0.435666	0.451199	18798	20.85	244.01	891	31	29.66	690.07	800	40604	4.9	37.5	158263	78.96	1.6	80.3263	20.81	19.3	35444	3900	3
Xinjiang	27	2016	0.100844	0.0840933	0.005869	8.6601	0.460718	0.0657026	1.45911	0.0181429	9.95446	0.09162	0.437482	0.437482	18825	22	256.43	923.2	35	38.16	1075.1	830	40690	4.9	38.5	146370	77.61	1.7	104.388	28.13	21.18	39310	4977	3
Xinjiang	27	2017	0.101435	0.0999367	0.005234	8.66052	0.481213	0.0444157	1.57453	0.0184853	10.3269	0.094011	0.44296	0.44296	18724	22.44	266.71	1039.6	32	52.9418	1184.15	813	36925	4.9	40	134775	80.4	1.8	164.092	33.02	23.8	42498	7664	2.9
Xinjiang	27	2018	0.123566	0.0890105	0.005272	8.69922	0.496915	0.0490994	1.59922	0.0192286	11.3167	0.107621	0.457458	0.465474	18450	22.71	286.14	2250.9	36	406.696	1181.99	839	39092	4.9	39.6	148555	73.39	1.94	89.4303	37.67	21.43	41101	5684	2.7
Xinjiang	27	2019	0.123369	0.0946405	0.004714	8.69536	0.507003	0.0436786	1.67573	0.0209207	11.5154	0.101979	0.453254	0.453254	18376	23.64	302.36	2293.1	38	79.707	1658.58	909	37982	4.9	39.9	149567	92.14	2	128.601	31.09	21.66	41040	5593	2.6
Xinjiang	27	2020	0.118313	0.0979257	0.004462	8.74126	0.522405	0.0424756	1.75825	0.0232347	12.5813	0.0955	0.461743	0.461743	18158	24.45	471.66	2316.8	41	87.0752	1217.95	894	39097	4.9	40.9	64729	82.5	2.03	145.705	25.06	24.53	43639	6584	2.7
Xinjiang	27	2021	0.124945	0.116802	0.0049	8.80211	0.533301	0.0461835	1.56743	0.0246345	13.0423	0.100904	0.393678	0.393678	16970	25.67	445.02	2326.4	45	195.311	1287.71	954	36840	4.9	41	110892	87.44	2.1	134.04	37.14	30.68	52766	6691	3.2
Xinjiang	27	2022	0.129593	0.119361	0.00512842	8.84744	0.542135	0.0518909	1.44933	0.0260072	13.4318	0.092207	0.380049	0.380049	16999	26.42	595.56	2332.9	41	140	1102.29	1232	38880	4.9	41.4	76865	102.02	2.27	105.7	46.65	28.57	51215	7619	2.8
Xinjiang	27	2023	0.153785	0.134711	0.00465733	8.84319	0.55497	0.0416371	1.50505	0.0268763	13.6462	0.0995758	0.381144	0.380867	18416	29.73	605.57	2333.2	43	206.532	1500.95	1351	38502	4.9	41.4	214876	111.83	2.44	103.5	65.73	32.02	52099	8489	3
Yunnan	28	2014	0.181876	0.0846	0.006706	9.11891	0.508831	0.0571123	1.28288	0.00918403	7.1028	0.084983	0.584995	0.584995	24281	28.28	352.41	1135.9	113	251.85	902.09	479	46947	55	38.1	244003	56.21	1.3	194.138	57.18	15.53	29348	6212	3.4
Yunnan	28	2015	0.185884	0.0952034	0.00803	9.0886	0.51659	0.0599138	1.36776	0.00996534	7.0974	0.096846	0.626863	0.626863	24181	30.46	422.66	1140.8	131	262.66	982.27	498	47114	55	37.3	215878	61.66	1.4	176.6	62.29	19.49	33397	7768	3.5
Yunnan	28	2016	0.185885	0.109242	0.008977	9.07378	0.536193	0.0449802	1.34759	0.0106357	7.21877	0.101789	0.592733	0.592733	24234	32.98	466.98	1163.6	152	300.36	980.81	566	46668	55	37.8	127174	77.93	1.5	186.095	75.01	22.99	33236	9216	3.6
Yunnan	28	2017	0.214884	0.126643	0.009633	9.02353	0.554144	0.0179607	1.28216	0.0114334	7.89634	0.103119	0.583063	0.583063	24684	36.92	546.99	4463.8	150	393.11	1005.27	568	46415	55	38.9	59617	71.3	1.6	310.144	75.98	28.13	31747	12425	3.7
Yunnan	28	2018	0.227058	0.151753	0.010475	9.04189	0.57209	0.0175109	1.26744	0.0119761	7.58342	0.111253	0.574973	0.574973	24954	38.98	575.42	4520.9	150	425.63	1029.88	601	52787	55	39.8	98665	72.2	1.7	397.278	102.08	31.63	34313	14315	3.8
Yunnan	28	2019	0.234347	0.151663	0.009475	9.01602	0.587697	0.0127789	1.2872	0.0124068	8.53581	0.113744	0.628355	0.628345	25587	42.93	608.5	4533.4	155	413.33	1131.53	598	52829	55	39.7	119331	77.9	1.79	303.753	87.26	32.13	46555	14523	3.8
Yunnan	28	2020	0.247444	0.157776	0.010031	9.0429	0.600449	0.00762682	1.33712	0.0124958	8.6782	0.108055	0.643011	0.643015	26626	45.89	711.34	4581.3	160	404.22	1209.3	662	55791	55	40.5	142339	93.08	1.85	350.343	82.34	34.62	39120	18086	3.8
Yunnan	28	2021	0.238319	0.167489	0.010386	9.09447	0.609428	0.00933868	1.22129	0.0129798	9.89028	0.101897	0.55415	0.55415	26885	47	725.99	4521.9	163	117.7	1503.78	652	52480	55	42.5	71485	77.57	2.31	325.12	100.85	35.51	42462	18353	3.7
Yunnan	28	2022	0.251905	0.195841	0.0108284	9.1476	0.615126	0.0113237	1.03897	0.0135966	10.2232	0.102448	0.547104	0.547104	27528	48.63	725.88	4559.8	178	460.29	1421.44	661	52584	55	43.1	90229	78.4	2.5	556.28	118.2	35.02	43554	17295	3.6
Yunnan	28	2023	0.256838	0.226698	0.0115191	9.14698	0.627946	0.0127984	1.11558	0.0139394	10.4556	0.106955	0.576115	0.576105	28765	51.27	772.45	4563.4	180	388.807	1448.77	668	52893	55	43.7	103109	97.5	2.72	717.05	140.75	34.37	46326	17812	3.4
Zhejiang	29	2014	0.462544	0.184816	0.022598	9.31238	0.548192	0.134959	1.02667	0.0164307	6.7778	0.099315	0.363522	0.404395	30358	45.58	433.8	4847.6	431	1098.68	2259.74	6166	81300	59.4	40.8	675944	115.36	1.54	284.914	107.17	56.33	31936	17680	7.2
Zhejiang	29	2015	0.463988	0.21195	0.023578	9.29169	0.569796	0.0902907	1.0976	0.0168129	7.36178	0.107338	0.390996	0.441381	31137	49.1	485.5	4964.1	448	1163.08	2462.43	6019	82224	59.4	40.6	586017	165.38	1.6	311.506	108.83	64.83	35165	21070	7.4
Zhejiang	29	2016	0.542763	0.232314	0.023928	9.29855	0.587409	0.0776731	1.15343	0.0168489	7.78327	0.098439	0.39593	0.451048	31546	52.36	542.44	4993.3	439	1297.53	8490.95	5871	82151	59.4	41	601869	158.72	1.83	390.2	124.37	66.56	39623	25203	6.8
Zhejiang	29	2017	0.456102	0.261578	0.024462	9.30664	0.609505	0.106321	1.09794	0.0171773	8.45921	0.101207	0.398651	0.428956	31979	55.57	584.17	5251.6	425	1343.13	2769.6	5687	83064	59.4	40.4	369011	159.66	1.97	484.9	137.04	73.79	44535	30861	6.7
Zhejiang	29	2018	0.458916	0.300463	0.025725	9.31227	0.621501	0.0711955	1.17109	0.0176479	8.99255	0.103325	0.382994	0.404266	32754	58.94	626.2	5368.7	430	1505.5	3043.54	5312	77570	59.4	41.2	353080	174.59	2.16	399.228	206.24	81.48	49722	36470	7.1
Zhejiang	29	2019	0.466384	0.314053	0.02678	9.261	0.636296	0.0642206	1.18543	0.0188563	9.51147	0.105447	0.3837	0.383697	34119	62.8	735.61	5461.5	456	1621.6	3074.48	4922	79461	59.4	41.5	340650	203.26	2.34	446.133	156.15	89.77	49924	42742	8
Zhejiang	29	2020	0.496725	0.322532	0.028785	9.23619	0.648981	0.031076	1.22077	0.0203467	9.61901	0.108895	0.37759	0.377585	34400	65.98	838.85	5556.5	533	1845.9	2964	4733	79985	59.4	42.2	505097	229.62	2.32	381.283	132.16	96.62	51676	52742	7.9
Zhejiang	29	2021	0.491053	0.360399	0.02935	9.31421	0.660414	0.042605	1.012	0.0222207	10.0547	0.106204	0.315744	0.315744	35120	69.48	908.04	5654.5	556	2166.8	3757.19	4658	77162	59.4	41.5	175538	249.35	2.55	436.57	169.13	101.61	59943	57839	7.4
Zhejiang	29	2022	0.523331	0.392885	0.0310977	9.38922	0.663462	0.0424285	0.925751	0.0236951	10.429	0.108027	0.31321	0.31321	35967	73.17	1236.08	5577.2	606	2531.7	3639.69	4382	80172	59.4	42.1	277471	269.28	2.8	446.61	217.9	100.78	63719	63849	6.9
Zhejiang	29	2023	0.514968	0.455354	0.0315348	9.37264	0.673525	0.0388463	0.96478	0.024321	10.5003	0.113519	0.329516	0.32953	37679	78.58	1148.02	5621.1	614	2462.53	3777.55	3955	80300	59.4	43.7	213561	291.44	3	506.01	302.9	109.14	64870	75037	7.2
Chongqing	30	2014	0.15096	0.0641393	0.014153	9.41379	0.467901	0.18348	1.05202	0.0124903	6.86946	0.082185	0.357773	0.357773	18767	21.05	246.34	3256.8	120	375.25	720.25	500	29163	43.1	40.6	50284	36.02	1.2	83.1906	28	15.48	39946	6896	2.6
Chongqing	30	2015	0.160674	0.0810501	0.015715	9.33471	0.487799	0.131632	1.29166	0.0127757	7.12862	0.083801	0.408038	0.408038	19806	22.71	313.98	3266.3	126	522.84	736.6	500	29525	43.1	40.3	59885	47.01	1.26	142.05	30.58	17.59	42064	9173	2.9
Chongqing	30	2016	0.164234	0.0872271	0.017033	9.29616	0.504201	0.121646	1.36723	0.0131755	7.23035	0.094776	0.428848	0.428848	19933	24.28	331.18	3259.3	138	609.46	751.83	496	29473	43.1	40.8	37141	47.98	1.37	112.748	35.09	18.92	44979	11155	2.9
Chongqing	30	2017	0.166312	0.104141	0.018771	9.3432	0.519	0.124441	1.34561	0.0139516	7.28352	0.097186	0.42614	0.42614	19682	25.59	353.79	3248.5	141	565.835	790.06	472	29518	43.1	40.3	60702	48.89	1.5	135.568	47.47	21.96	47814	13588	3.2
Chongqing	30	2018	0.153643	0.119851	0.020145	9.3987	0.540099	0.10332	1.38712	0.014877	7.15583	0.098376	0.410888	0.410888	20524	27.28	372.79	3265.3	133	27.8094	819.95	472	29418	43.1	40.4	49057	49.31	1.67	196.112	59.66	22.74	49472	16975	2.8
Chongqing	30	2019	0.173115	0.128616	0.019892	9.44738	0.5551	0.120279	1.46955	0.0166862	8.06714	0.09918	0.390928	0.390928	21057	28.8	383.26	3272.1	137	600.632	910.83	536	29743	43.1	41.8	37461	55.24	1.75	281.075	56	22.61	50542	16681	2.7
Chongqing	30	2020	0.179414	0.121302	0.021069	9.41484	0.565194	0.106826	1.46924	0.0187915	7.75901	0.097607	0.401024	0.401023	20922	30.16	434.45	3266.7	147	597.865	1025.35	557	29854	43.1	43.1	40176	64.89	1.84	232.879	40.78	23.74	47678	17272	2.7
Chongqing	30	2021	0.182895	0.149395	0.021648	9.49502	0.572422	0.095438	1.21612	0.02146	8.08328	0.104991	0.336402	0.336402	21361	30.85	427.72	3261.7	157	673.659	1167.8	577	29669	43.1	42.6	20657	64.23	2.08	367.48	60.87	25.63	50926	19118	2.7
Chongqing	30	2022	0.188818	0.169362	0.0235727	9.56745	0.579049	0.13644	1.0761	0.0236336	8.38963	0.109807	0.385282	0.385282	22259	31.59	484.87	3206.6	173	598.399	985.1	638	29737	43.1	44.6	55782	61.05	2.27	536.15	71.9	25.82	48549	20373	2.6
Chongqing	30	2023	0.193362	0.200203	0.0245002	9.57695	0.592379	0.186724	1.12491	0.0243649	8.68548	0.110223	0.39564	0.393251	23389	33.47	493.44	3142.4	181	621.027	1067.33	637	29796	43.1	42.3	77503	66.19	2.5	608.53	112.6	28.57	52515	21681	2.6
